# Supplementary material for: The role of lifestyle factors in the association between early-life stress and adolescent psycho-physical health: Moderation analysis in two European birth cohorts
Source: Prev Med. Author manuscript; Available in PMC 2024 Jul 6. (PMC7616134; doi:10.1016/j.ypmed.2024.107926)
Supplement: Supplementary tables [file EMS196865-supplement-Supplementary_tables.xlsx]

## Sheet: Table of contents
Table of contents
	Table S1 - Assessment of missing values and imputation quality
	Table S2 - Pearson correlation matrix
	Table S3 - Main results
	Table S4 - Follow-up: internalizing symptoms and adiposity
	Table S5 - Follow-up: prenatal and postnatal ELS
	Table S6 - Follow-up: dichotomized moderators
	Table S7 - Follow-up: ELS by maternal BMI interaction
	Table S8 - Sensitivity analysis: comple-case analysis

## Sheet: TableS1
		ALSPAC (N = 8428)				Generation R (N = 4268)
		Mean (range); n (%) before imputation	NAs (%)	Mean (range); n (%) after imputation		Mean (range); n (%) before imputation	NAs (%)	Mean (range); n (%) after imputation
Age of the child at outcome		13.5 (12.8–15.0)	4219 (50%)	13.5 (12.8–15.0)		13.6 (12.6–16.6)	1347 (32%)	13.6 (12.6–16.6)
Sex	Male	4370 (52%)	0 (0%)		Male	2091 (49%)	0 (0%)
	Female	4058 (48%)			Female	2177 (51%)
Ethicity	White	7907 (93.9%)	201 (2.4%)	8103 (96.1%)	White	2586 (61%)	130 (3%)	3061 (72%)
	Non-White	316 (3.8%)		325 (3.9%)	Non-White	1552 (36%)		1206 (28%)
	ELS score	3.39 (0.43–12.14)	3641 (43%)	3.57 (0.43–18.50)		1.00 (0–6.00)	2518 (59%)	1.28 (0–6.00)
	Prenatal ELS score	0.51 (0–2.13)	1904 (23%)	0.54 (0–2.34)		0.43 (0–2.41)	1532 (36%)	0.53 (0–2.61)
	Postnatal ELS score	2.91 (0.17–10.82)	3472 (41%)	3.03 (0.17–16.43)		0.64 (0–3.59)	1911 (45%)	0.75 (0–3.59)
Physical activity frequency	None	65 (0.8%)	3293 (39%)	128 (1.5%)	None	391 (9.2%)	1152 (27%)	568 (13.3%)
	<1 week	219 (2.6%)		377 (4.5%)	Once a week	488 (11.4%)		626 (14.7%)
	1-3 week	2444 (29%)		3946 (46.8%)	Twice a week	616 (14.4%)		728 (17.1%)
	4-6 week	1536 (18.2%)		2408 (28.6%)	Three times a week	911 (21.3%)		1138 (26.7%)
	Daily	867 (10.3%)		1566 (18.6%)	Four times a week	430 (10.1%)		643 (15.1%)
					5 or more times a week	280 (6.6%)		563 (13.2%)
	Sleep duration (hours)	9.81 (6.00–13.00)	2532 (30%)	9.81 (6.00–13.00)		9.10 (6.00–12.00)	3146 (73.7%)	8.99 (6.00–12.00)
	Mediterranean diet score	3.25 (0–7.00)	2798 (33%)	3.24 (0–7.00)		3.73 (0–7.00)	1039 (24.3%)	3.83 (0–7.00)
Internalizing score		1.41 (0–10)	2818 (34%)	1.43 (0–10)		5.63 (0–41)	1064 (25%)	5.75 (0–41)
Fat mass percentage		24.22 (4.92–56.03)	3795 (45%)	24.36 (4.92–56.25)		25.47 (8.59–54.62)	1235 (29%)	25.53 (8.49–54.62)
Risk groups	Healthy	2946 (35%)	4330 (51%)	5916 (70.2%)	Healthy	1859 (43.6%)	1519 (36%)	2789 (65.4%)
	High internalizing	379 (4.5%)		795 (9.4%)	High internalizing	390 (9.1%)		622 (14.6%)
	High adiposity	672 (8%)		1476 (17.5%)	High adiposity	369 (8.7%)		637 (14.9%)
	Comorbid	97 (1.2%)		241 (2.9%)	Comorbid	131 (3.1%)		219 (5.1%)
BMI before pregnancy		22.73 (12.49–48.28)	2449 (29%)	22.79 (12.49–48.62)		23.44 (14.38–50.21)	617 (15%)	23.46 (14.38–50.21)
Maternal smoking	Never	4071 (48.3%)	693 (8%)	4412 (52.4%)	Never	2989 (70%)	318 (8%)	3234 (75.8%)
	Until pregnancy	2316 (27.5%)		2524 (30%)	Until pregnancy	361 (9%)		385 (9%)
	During pregnancy	1344 (16%)		1492 (17.7%)	During pregnancy	600 (14%)		648 (15.2%)
Maternal alcohol consumption	continuous score1	0.73 (0 – 3.5)	342 (4%)	0.73 (0 – 3.5)	Never	1576 (37%)	225 (5%)	1694 (39.7%)
					Until pregnancy	571 (13%)		599 (14%)
					Continued occasionally	1503 (35%)		1567 (36.7%)
					Continued frequently	393 (9%)		405 (9.5%)
* We report mean and range for continuous variables and n (percentage) for categorical variables. 1 higher scores correspond to higher alcohol use frequencies throughout pregnancy.

## Sheet: TableS2
ALSPAC									GENERATION R
Variable 1	Variable 2	r	RSE	t	p	low. 95%CI	upp. 95%CI		Variable 1	Variable 2	r	RSE	t	p	low. 95%CI	upp. 95%CI
Physical activity	ELS	-0.0033989	0.00198873	-1.70907	0.0874372	-0.00729666	0.000498957		Physical activity	ELS	-0.207099	0.00267537	-75.1924	0	-0.212336	-0.201851
Physical activity	Physical activity age	-0.00236744	0.00198874	-1.19042	0.233882	-0.00626523	0.00153043		Physical activity	Physical activity age	0.028867	0.00279227	10.3321	5.04194e-25	0.0233933	0.034339
Physical activity	Physical activity_08.2y	0.3744	0.00170933	197.879	0	0.371043	0.377746		Physical activity	Physical activity_sports_6y	0.224786	0.00265287	81.8308	0	0.219579	0.22998
Physical activity	Physical activity_09.7y	0.441324	0.0016007	238.277	0	0.43818	0.444457		Physical activity	Physical activity_walk.cycle_6y	-0.0325789	0.0027918	-11.6616	2.00226e-31	-0.0380496	-0.0271064
Physical activity	Physical activity_11.7y	0.45598	0.00157453	247.505	0	0.452887	0.459062		Physical activity	Physical activity_outdoor_4y	0.0408067	0.00278991	14.6097	2.43731e-48	0.0353371	0.0462737
Physical activity	Physical activity_13.2y	0.394777	0.00167814	209.904	0	0.391481	0.398062		Physical activity	Physical activity_outdoor_10y	0.0398475	0.00279013	14.2659	3.57031e-46	0.0343776	0.045315
Physical activity	Physical activity_14.7y	0.286383	0.00182512	148.144	0	0.2828	0.289957
Physical activity	Physical activity_15.4y	0.301348	0.0018076	156.381	0	0.2978	0.304888
Physical activity	Physical activity_16.1y	0.262701	0.00185101	135.265	0	0.259068	0.266326
Physical activity	Physical activity_17.0y	0.246884	0.00186707	126.759	0	0.24322	0.250541
Physical activity	Sleep	0.00867611	0.00198858	4.36271	1.28461e-05	0.00477842	0.0125735		Physical activity	Sleep	0.00641469	0.00279455	2.29535	0.021713	0.0009373	0.0118917
									Physical activity	Sleep (self-reported)	0.00576758	0.00279457	2.06379	0.0390375	0.000290165	0.0112446
Physical activity	Sleep_04.8y	-0.0129725	0.00198844	-6.5233	6.8778e-11	-0.0168695	-0.00907507		Physical activity	Sleep problems_1.5y	-0.0414608	0.00278999	-14.8441	7.59292e-50	-0.0469276	-0.0359916
Physical activity	Sleep_05.8y	-0.00268839	0.00198874	-1.35181	0.176438	-0.00658618	0.00120947		Physical activity	Sleep problems_3y	-0.0388761	0.00279056	-13.9178	4.94205e-44	-0.0443441	-0.0334058
Physical activity	Sleep_06.8y	-0.0190897	0.00198806	-9.60003	7.99196e-22	-0.0229859	-0.015193		Physical activity	Sleep problems_6y	-0.0667877	0.0027824	-23.9338	1.36398e-126	-0.0722387	-0.0613327
Physical activity	Sleep_09.7y	-0.0321034	0.00198676	-16.1481	1.17178e-58	-0.0359967	-0.0282091
Physical activity	Diet	0.00458053	0.0019887	2.30324	0.0212653	0.000682689	0.00847823		Physical activity	Diet	0.0506633	0.00278737	18.144	1.43238e-73	0.0451984	0.0561251
Physical activity	Diet (vegetables)	0.00520239	0.00198868	2.61593	0.00889838	0.00130456	0.00910005		Physical activity	Diet (vegetables)	0.0473924	0.00278827	16.9708	1.35155e-64	0.0419258	0.0528561
Physical activity	Diet (legumes)	0.0198848	0.00198792	9.99998	1.52426e-23	0.0159882	0.0237808		Physical activity	Diet (legumes)	-0.0230646	0.00279326	-8.25449	1.52558e-16	-0.0285384	-0.0175894
Physical activity	Diet (fruits)	0.01607	0.0019882	8.08116	6.41538e-16	0.0121729	0.0199666		Physical activity	Diet (fruits)	0.0495551	0.00278768	17.7465	1.83575e-70	0.0440896	0.0550176
Physical activity	Diet (cereals)	0.0165492	0.00198817	8.32216	8.63712e-17	0.0126521	0.0204457		Physical activity	Diet (cereals)	0.057314	0.00278534	20.5307	1.14422e-93	0.0518528	0.0627717
Physical activity	Diet (fish)	0.0196932	0.00198794	9.90361	4.01532e-23	0.0157966	0.0235893		Physical activity	Diet (fish)	0.0281572	0.00279239	10.0779	6.91686e-24	0.0226832	0.0336294
Physical activity	Diet (meat)	0.02914	0.001987	14.6566	1.22243e-48	0.025245	0.0330341		Physical activity	Diet (meat)	0.0193577	0.00279358	6.9275	4.28342e-12	0.0138818	0.0248325
Physical activity	Diet (dairy)	0.0357097	0.00198614	17.9635	3.76333e-72	0.0318162	0.039602		Physical activity	Diet (dairy)	0.00102759	0.00279467	0.367695	0.713101	-0.00444986	0.00650497
Physical activity	Diet_7.5y	0.0102891	0.00198852	5.17384	2.29337e-07	0.00639149	0.0141864
									Sleep	Sleep (self-reported)	0.116814	0.00275622	41.9904	0	0.111408	0.122213
Sleep	ELS	-0.0291353	0.00198712	-14.6542	1.26559e-48	-0.0330294	-0.0252404		Sleep	ELS	-0.0262745	0.00279282	-9.40376	5.26473e-21	-0.0317473	-0.0208
Sleep	Sleep age	-0.0506645	0.00198374	-25.4974	2.10601e-143	-0.0545516	-0.0467759		Sleep	Sleep age	-0.260213	0.00260613	-95.3013	0	-0.265312	-0.255099
Sleep	Sleep_04.8y	0.160081	0.00193747	81.1917	0	0.156281	0.163877		Sleep	Sleep problems_1.5y	-0.0297142	0.0027923	-10.6355	2.0364e-26	-0.0351859	-0.0242407
Sleep	Sleep_05.8y	0.189126	0.00191725	96.2571	0	0.185365	0.192882		Sleep	Sleep problems_3y	-0.078088	0.00277786	-27.9986	1.68817e-172	-0.0835296	-0.0726416
Sleep	Sleep_06.8y	0.217656	0.00189412	111.223	0	0.21394	0.221366		Sleep	Sleep problems_6y	-0.0554224	0.00278625	-19.8517	1.06437e-87	-0.0608814	-0.0499602
Sleep	Sleep_09.7y	0.202335	0.00190694	103.164	0	0.198594	0.206071
Sleep	Diet	0.00415587	0.0019887	2.08971	0.0366443	0.000258023	0.0080536		Sleep	Diet	0.0226228	0.00279319	8.09633	5.6642e-16	0.0171475	0.0280967
Sleep	Diet (vegetables)	0.0258171	0.00198737	12.9845	1.49829e-38	0.0219215	0.029712		Sleep	Diet (vegetables)	-0.00453518	0.00279464	-1.6228	0.104632	-0.0100124	0.000942261
Sleep	Diet (legumes)	0.0227625	0.00198767	11.4476	2.41718e-30	0.0188663	0.026658		Sleep	Diet (legumes)	-0.0592369	0.00278504	-21.2211	6.09198e-100	-0.0646933	-0.0537769
Sleep	Diet (fruits)	0.00495015	0.00198869	2.4891	0.0128067	0.00105232	0.00884783		Sleep	Diet (fruits)	0.0422574	0.00278957	15.1296	1.03243e-51	0.0367885	0.0477237
Sleep	Diet (cereals)	0.00864133	0.00198858	4.34522	1.39138e-05	0.00474363	0.0125388		Sleep	Diet (cereals)	-0.0385158	0.00279064	-13.7886	2.98379e-43	-0.0439839	-0.0330453
Sleep	Diet (fish)	-0.00863018	0.00198862	-4.33961	1.42734e-05	-0.0125276	-0.00473249		Sleep	Diet (fish)	0.0249929	0.00279286	8.9449	3.72277e-19	0.0195182	0.0304662
Sleep	Diet (meat)	0.0133725	0.00198836	6.72448	1.76222e-11	0.00947513	0.0172694		Sleep	Diet (meat)	-0.0605793	0.00278459	-21.7032	1.91233e-104	-0.0660349	-0.0551202
Sleep	Diet (dairy)	0.0301469	0.00198688	15.1633	6.18516e-52	0.0262521	0.0340408		Sleep	Diet (dairy)	-0.00031918	0.00279468	-0.11421	0.909071	-0.00579659	0.00515825
Sleep	Diet_7.5y	-0.0120869	0.00198848	-6.07794	1.21737e-09	-0.015984	-0.00818943
									Sleep (self-reported)	ELS	-0.0630744	0.00278374	-22.5994	4.38985e-113	-0.0685281	-0.0576168
Sleep (bed time)	Sleep (wake time)	0.312425	0.00179407	162.53	0	0.308903	0.315938		Sleep (self-reported)	Sleep age	-0.231625	0.00264536	-84.4125	0	-0.236802	-0.226435
Sleep (bed time)	Sleep	-0.785685	0.000761691	-533.026	0	-0.787172	-0.784188		Sleep (self-reported)	Sleep problems_1.5y	-0.103448	0.00276506	-37.1489	4.56792e-302	-0.108864	-0.098026
Sleep (bed time)	Sleep age	0.0330431	0.00198651	16.6211	4.90604e-62	0.029149	0.0369362		Sleep (self-reported)	Sleep problems_3y	-0.0131264	0.00279424	-4.6972	2.63751e-06	-0.0186025	-0.00764955
Sleep (bed time)	Diet	-0.0212284	0.00198789	-10.6759	1.32009e-26	-0.0251242	-0.017332		Sleep (self-reported)	Sleep problems_6y	-0.0214746	0.00279345	-7.68528	1.52666e-14	-0.0269488	-0.0159991
Sleep (bed time)	Physical activity	-0.00133502	0.00198875	-0.671285	0.502039	-0.00523284	0.00256285		Sleep (self-reported)	Diet	0.010575	0.00279434	3.7841	0.000154265	0.00509784	0.0160515
Sleep (bed time)	ELS	0.0273807	0.0019872	13.7713	3.79481e-43	0.0234854	0.0312753		Sleep (self-reported)	Diet (vegetables)	-0.014232	0.00279415	-5.09289	3.52645e-07	-0.0197079	-0.00875531
Sleep (wake time)	Sleep	0.28718	0.00182421	148.581	0	0.2836	0.290752		Sleep (self-reported)	Diet (legumes)	0.0466162	0.00278848	16.6924	1.48754e-62	0.0411493	0.0520804
Sleep (wake time)	Sleep age	-0.0294542	0.00198708	-14.8147	1.17665e-49	-0.0333483	-0.0255593		Sleep (self-reported)	Diet (fruits)	0.0108335	0.00279432	3.87663	0.000105914	0.00535641	0.01631
Sleep (wake time)	Diet	-0.0290429	0.00198713	-14.6077	2.50858e-48	-0.032937	-0.0251478		Sleep (self-reported)	Diet (cereals)	-0.0296142	0.00279231	-10.5997	2.98879e-26	-0.0350859	-0.0241407
Sleep (wake time)	Physical activity	0.00894721	0.00198857	4.49904	6.82625e-06	0.00504953	0.0128446		Sleep (self-reported)	Diet (fish)	0.013013	0.00279417	4.6566	3.21472e-06	0.0075361	0.0184891
Sleep (wake time)	ELS	-0.00434432	0.00198872	-2.18446	0.0289281	-0.00824204	-0.000446476		Sleep (self-reported)	Diet (meat)	0.0168495	0.00279384	6.02969	1.64276e-09	0.0113731	0.0223248
									Sleep (self-reported)	Diet (dairy)	0.0639274	0.00278308	22.9059	4.05586e-116	0.0584705	0.0693806
Diet	ELS	-0.0166633	0.00198823	-8.37955	5.31299e-17	-0.0205598	-0.0127662		Diet	ELS	-0.0349826	0.00279136	-12.5227	5.61199e-36	-0.0404522	-0.0295108
Diet	Diet age	-0.0369627	0.0019861	-18.5944	3.56685e-77	-0.0408547	-0.0330696		Diet	Diet age	0.0483499	0.00278801	17.3142	3.67641e-67	0.0428839	0.0538131
Diet	Diet (vegetables)	0.424152	0.00163027	227.653	0	0.42095	0.427343		Diet	Diet (vegetables)	0.287113	0.00256357	105.707	0	0.28208	0.292131
Diet	Diet (legumes)	0.340473	0.00175761	178.317	0	0.337022	0.343914		Diet	Diet (legumes)	0.13777	0.00274126	49.6126	0	0.132392	0.143139
Diet	Diet (fruits)	0.431781	0.00161728	232.349	0	0.428605	0.434947		Diet	Diet (fruits)	0.306965	0.00253057	113.498	0	0.301995	0.311918
Diet	Diet (cereals)	0.372493	0.00171217	196.764	0	0.369131	0.375845		Diet	Diet (cereals)	0.246923	0.00262364	90.219	0	0.241773	0.25206
Diet	Diet (fish)	0.350902	0.00174326	184.273	0	0.347479	0.354315		Diet	Diet (fish)	0.248334	0.00262168	90.7567	0	0.243187	0.253466
Diet	Diet (meat)	-0.344594	0.0017532	-180.665	0	-0.348025	-0.341154		Diet	Diet (meat)	-0.0881466	0.00277321	-31.6229	1.78773e-219	-0.0935788	-0.0827091
Diet	Diet (dairy)	-0.204419	0.00190603	-104.257	0	-0.208151	-0.200681		Diet	Diet (dairy)	-0.082675	0.00277581	-29.6507	3.3258e-193	-0.0881125	-0.0772326
Diet	Diet_7.5y	0.202092	0.00190714	103.036	0	0.19835	0.205827
Diet	Diet_7.5y_veg	0.152732	0.00194206	77.4037	0	0.148923	0.156537
Diet	Diet_7.5y_leg	0.0561838	0.00198236	28.2806	5.97909e-176	0.0522974	0.0600685
Diet	Diet_7.5y_fru	0.192523	0.00191467	98.0294	0	0.188767	0.196273
Diet	Diet_7.5y_cer	0.113258	0.00196301	57.1948	0	0.109408	0.117104
Diet	Diet_7.5y_fis	0.0583964	0.00198185	29.3969	6.02345e-190	0.054511	0.0622801
Diet	Diet_7.5y_mea	-0.066743	0.00198002	-33.6103	1.18726e-247	-0.0706225	-0.0628615
Diet	Diet_7.5y_dai	-0.0358049	0.00198627	-18.0114	1.58482e-72	-0.0396972	-0.0319115
Diet age	Diet (vegetables)	-0.0082473	0.00198863	-4.14707	3.3675e-05	-0.0121448	-0.00434958		Diet age	Diet (vegetables)	0.0387917	0.00279037	13.8875	7.54e-44	0.0333214	0.0442597
Diet age	Diet (legumes)	-0.0239313	0.00198766	-12.0356	2.3085e-33	-0.0278265	-0.0200353		Diet age	Diet (legumes)	0.121322	0.00275321	43.6265	0	0.115921	0.126715
Diet age	Diet (fruits)	-0.0312142	0.00198687	-15.7005	1.50032e-55	-0.0351078	-0.0273197		Diet age	Diet (fruits)	-0.0849458	0.00277475	-30.469	6.71887e-204	-0.0903812	-0.0795054
Diet age	Diet (cereals)	-0.0315046	0.00198684	-15.8467	1.4824e-56	-0.0353981	-0.0276101		Diet age	Diet (cereals)	-0.0105227	0.0027944	-3.76539	0.000166287	-0.0159992	-0.00504555
Diet age	Diet (fish)	-0.00521644	0.0019887	-2.623	0.00871586	-0.00911411	-0.00131862		Diet age	Diet (fish)	0.133868	0.00274423	48.1903	0	0.128485	0.139244
Diet age	Diet (meat)	0.0288039	0.00198704	14.4874	1.45459e-47	0.0249088	0.0326981		Diet age	Diet (meat)	0.131908	0.00274569	47.4763	0	0.126522	0.137286
Diet age	Diet (dairy)	-0.0227157	0.00198777	-11.4241	3.1697e-30	-0.0266112	-0.0188195		Diet age	Diet (dairy)	0.143343	0.00273686	51.6472	0	0.137974	0.148704
Diet (vegetables)	Diet (legumes)	0.0243014	0.00198752	12.2219	2.3754e-34	0.0204055	0.0281966		Diet (vegetables)	Diet (legumes)	0.133498	0.00274451	48.0554	0	0.128114	0.138874
Diet (vegetables)	Diet (fruits)	0.195291	0.00191253	99.4755	0	0.191539	0.199037		Diet (vegetables)	Diet (fruits)	0.239597	0.00263362	87.4327	0	0.234427	0.244753
Diet (vegetables)	Diet (cereals)	0.0762829	0.00197702	38.4319	0	0.0724066	0.0801569		Diet (vegetables)	Diet (cereals)	0.174039	0.00270956	62.9155	0	0.168722	0.179345
Diet (vegetables)	Diet (fish)	0.0720749	0.00197827	36.3043	1.38404e-288	0.0681962	0.0759514		Diet (vegetables)	Diet (fish)	0.189189	0.00269414	68.5215	0	0.183902	0.194465
Diet (vegetables)	Diet (meat)	0.0191992	0.00198798	9.65509	4.67763e-22	0.0153025	0.0230953		Diet (vegetables)	Diet (meat)	0.173774	0.00270982	62.8178	0	0.168457	0.179081
Diet (vegetables)	Diet (dairy)	0.0276254	0.00198717	13.8944	6.8511e-44	0.0237301	0.0315199		Diet (vegetables)	Diet (dairy)	0.125716	0.00275017	45.2232	0	0.120321	0.131103
Diet (vegetables)	Diet_7.5y_veg	0.256427	0.0018575	131.882	0	0.252782	0.260065
Diet (vegetables)	ELS	-0.0278036	0.00198726	-13.9841	1.94993e-44	-0.031698	-0.0239084		Diet (vegetables)	ELS	0.0452418	0.00278883	16.1996	5.07644e-59	0.0397742	0.0507066
Diet (legumes)	Diet (fruits)	0.0221332	0.00198773	11.131	8.85952e-29	0.0182369	0.0260288		Diet (legumes)	Diet (fruits)	-0.00678204	0.00279457	-2.4268	0.0152325	-0.012259	-0.00130467
Diet (legumes)	Diet (cereals)	0.0160299	0.0019882	8.06098	7.56868e-16	0.0121328	0.0199265		Diet (legumes)	Diet (cereals)	-0.0537956	0.00278674	-19.2679	9.99101e-83	-0.0592556	-0.0483325
Diet (legumes)	Diet (fish)	-0.00366454	0.00198873	-1.84265	0.0653807	-0.00756229	0.000233316		Diet (legumes)	Diet (fish)	0.159858	0.00272283	57.6958	0	0.154516	0.165191
Diet (legumes)	Diet (meat)	0.000965725	0.00198874	0.485595	0.627255	-0.00293214	0.00486356		Diet (legumes)	Diet (meat)	0.128078	0.00274848	46.0823	0	0.122687	0.133462
Diet (legumes)	Diet (dairy)	0.0216327	0.00198777	10.8792	1.44768e-27	0.0177363	0.0255284		Diet (legumes)	Diet (dairy)	0.0883226	0.00277263	31.6864	2.39323e-220	0.0828853	0.0937546
Diet (legumes)	Diet_7.5y_leg	0.163496	0.00193527	82.9551	0	0.1597	0.167287
Diet (legumes)	ELS	-0.00926608	0.00198859	-4.65939	3.17154e-06	-0.0131635	-0.00536842		Diet (legumes)	ELS	0.155034	0.00272709	55.9257	0	0.149684	0.160375
Diet (fruits)	Diet (cereals)	0.119328	0.00196019	60.289	0	0.115484	0.123169		Diet (fruits)	Diet (cereals)	0.0698054	0.00278087	25.0186	3.8335e-138	0.0643526	0.075254
Diet (fruits)	Diet (fish)	0.0560279	0.00198239	28.202	5.52547e-175	0.0521415	0.0599127		Diet (fruits)	Diet (fish)	0.0462859	0.00278856	16.574	1.07439e-61	0.0408189	0.0517502
Diet (fruits)	Diet (meat)	-0.0284559	0.00198719	-14.3123	1.83352e-46	-0.0323501	-0.0245607		Diet (fruits)	Diet (meat)	-0.0263098	0.00279282	-9.4164	4.66824e-21	-0.0317826	-0.0208353
Diet (fruits)	Diet (dairy)	0.0664493	0.00197983	33.4619	1.72539e-245	0.0625676	0.0703289		Diet (fruits)	Diet (dairy)	0.0220127	0.00279326	7.87791	3.32908e-15	0.0165373	0.0274868
Diet (fruits)	Diet_7.5y_fru	0.358672	0.00173228	188.742	0	0.35527	0.362063
Diet (fruits)	ELS	-0.0213147	0.00198789	-10.7193	8.26628e-27	-0.0252104	-0.0174183		Diet (fruits)	ELS	-0.0821239	0.00277606	-29.4521	1.1825e-190	-0.087562	-0.076681
Diet (cereals)	Diet (fish)	0.0550061	0.00198262	27.6866	1.01213e-168	0.0511192	0.0588913		Diet (cereals)	Diet (fish)	0.0461414	0.0027886	16.5222	2.5416e-61	0.0406742	0.0516057
Diet (cereals)	Diet (meat)	-0.0440837	0.00198497	-22.1809	5.249e-109	-0.0479733	-0.0401927		Diet (cereals)	Diet (meat)	0.0714092	0.00278023	25.5954	1.71656e-144	0.0659576	0.0768566
Diet (cereals)	Diet (dairy)	0.177423	0.0019258	90.1676	0	0.173645	0.181196		Diet (cereals)	Diet (dairy)	0.0280059	0.00279241	10.0238	1.19831e-23	0.022532	0.0334782
Diet (cereals)	Diet_7.5y_cer	0.223992	0.00188854	114.572	0	0.220286	0.227691
Diet (cereals)	ELS	-0.0019461	0.00198874	-0.978558	0.327798	-0.00584391	0.00195177		Diet (cereals)	ELS	-0.063094	0.00278373	-22.6065	3.74049e-113	-0.0685478	-0.0576365
Diet (fish)	Diet (meat)	-0.0677036	0.00197977	-34.0955	8.59791e-255	-0.0715826	-0.0638226		Diet (fish)	Diet (meat)	0.205351	0.00267628	74.5389	0	0.200098	0.210591
Diet (fish)	Diet (dairy)	0.0170322	0.00198814	8.56511	1.07972e-17	0.0131352	0.0209287		Diet (fish)	Diet (dairy)	0.151444	0.00273017	54.6102	0	0.146088	0.156791
Diet (fish)	Diet_7.5y_fis	0.0861554	0.00197381	43.4291	0	0.0822852	0.090023
Diet (fish)	ELS	-0.00628014	0.00198868	-3.15788	0.00158921	-0.0101777	-0.00238235		Diet (fish)	ELS	0.106131	0.00276291	38.1197	0	0.100712	0.111544
Diet (meat)	Diet (dairy)	-0.0311528	0.00198688	-15.6696	2.44058e-55	-0.0350464	-0.0272583		Diet (meat)	Diet (dairy)	0.168703	0.00271468	60.9484	0	0.163376	0.174019
Diet (meat)	Diet_7.5y_mea	0.195212	0.00191259	99.4342	0	0.191459	0.198958
Diet (meat)	ELS	0.00277588	0.00198873	1.3958	0.162776	-0.00112199	0.00667366		Diet (meat)	ELS	0.118018	0.00275543	42.4271	0	0.112613	0.123415
Diet (dairy)	Diet_7.5y_dai	0.319586	0.00178506	166.53	0	0.316082	0.323081
Diet (dairy)	ELS	-0.0159435	0.00198827	-8.01755	1.07877e-15	-0.0198402	-0.0120464		Diet (dairy)	ELS	0.0857305	0.0027739	30.7518	1.15749e-207	0.0802907	0.0911651
Prenatal ELS	Postnatal ELS	0.467746	0.00155291	255.025	0	0.464695	0.470785		Prenatal ELS	Postnatal ELS	0.632169	0.00167676	266.585	0	0.628869	0.635446
Prenatal ELS	Internalizing	0.148248	0.00194475	75.0966	0	0.144433	0.152058		Prenatal ELS	Internalizing	0.242358	0.00262989	88.4816	0	0.237196	0.247507
Prenatal ELS	Adiposity	0.0478415	0.0019841	24.0745	4.6254e-128	0.0439519	0.0517298		Prenatal ELS	Adiposity	0.180436	0.00270321	65.2786	0	0.175131	0.185729
Prenatal ELS	Physical activity	-0.00415525	0.00198872	-2.08939	0.0366723	-0.00805298	-0.000257404		Prenatal ELS	Physical activity	-0.181164	0.00270345	-65.5482	0	-0.186457	-0.175861
Prenatal ELS	Diet	-0.0596744	0.00198178	-30.0417	2.80226e-198	-0.0635575	-0.0557895		Prenatal ELS	Diet	-0.0276796	0.00279262	-9.90692	3.88434e-23	-0.033152	-0.0222056
Prenatal ELS	Sleep	0.00490102	0.00198869	2.46439	0.0137246	0.00100318	0.0087987		Prenatal ELS	Sleep	-0.0191548	0.00279371	-6.85487	7.13793e-12	-0.0246297	-0.0136788
									Prenatal ELS	Sleep (self-reported)	-0.0560546	0.00278606	-20.0786	1.1344e-89	-0.0615131	-0.0505927
Postnatal ELS	Internalizing	0.205534	0.00190434	104.842	0	0.201797	0.209264		Postnatal ELS	Internalizing	0.302564	0.00253807	111.762	0	0.297579	0.307531
Postnatal ELS	Adiposity	0.0361526	0.00198608	18.1865	6.60233e-74	0.0322593	0.0400448		Postnatal ELS	Adiposity	0.169942	0.00271351	61.4047	0	0.164617	0.175256
Postnatal ELS	Physical activity	-0.00320613	0.00198873	-1.61214	0.106932	-0.00710389	0.000691735		Postnatal ELS	Physical activity	-0.192472	0.00269167	-69.7408	0	-0.197741	-0.187192
Postnatal ELS	Diet	-0.00793812	0.00198864	-3.9916	6.56293e-05	-0.0118356	-0.00404039		Postnatal ELS	Diet	-0.035092	0.00279134	-12.5619	3.4212e-36	-0.0405616	-0.0296203
Postnatal ELS	Sleep	-0.034004	0.00198652	-17.1048	1.36723e-65	-0.0378968	-0.0301101		Postnatal ELS	Sleep	-0.0278	0.0027926	-9.95004	2.52085e-23	-0.0332724	-0.022326
									Postnatal ELS	Sleep (self-reported)	-0.0578433	0.00278549	-20.7208	2.25056e-95	-0.0633007	-0.0523825
Internalizing	Adiposity	0.103331	0.00196731	52.1437	0	0.0994728	0.107185		Internalizing	Adiposity	0.119025	0.00275476	42.7928	0	0.113622	0.124422
Internalizing	ELS	0.211125	0.0018997	107.781	0	0.207398	0.214846		Internalizing	ELS	0.303542	0.00253641	112.147	0	0.298561	0.308506
Internalizing	Age (at outcome)	0.0249368	0.00198746	12.5415	4.42329e-36	0.021041	0.0288318		Internalizing	Age (at outcome)	0.0338676	0.00279138	12.1232	7.95534e-34	0.0283955	0.0393377
Internalizing	Physical activity	-0.0823927	0.00197541	-41.5236	0	-0.0862628	-0.0785201		Internalizing	Physical activity	-0.114247	0.00275852	-41.0594	0	-0.119649	-0.108838
Internalizing	Diet	-0.0140034	0.00198838	-7.04179	1.89785e-12	-0.0179003	-0.0101061		Internalizing	Diet	-0.0152077	0.00279408	-5.44209	5.26593e-08	-0.0206834	-0.00973112
Internalizing	Sleep	-0.0191267	0.00198806	-9.61862	6.67204e-22	-0.0230228	-0.01523		Internalizing	Sleep	-0.0236475	0.00279318	-8.4632	2.60138e-17	-0.0291212	-0.0181725
									Internalizing	Sleep (self-reported)	-0.0295844	0.00279232	-10.589	3.35013e-26	-0.0350561	-0.0241108
Adiposity	ELS	0.0411547	0.0019853	20.7055	3.09175e-95	0.0372628	0.0450453		Adiposity	ELS	0.193482	0.00268954	70.116	0	0.188204	0.198749
Adiposity	Age (at outcome)	-0.0255401	0.0019875	-12.8451	9.16179e-38	-0.0294351	-0.0216444		Adiposity	Age (at outcome)	0.0222486	0.00279323	7.96235	1.68805e-15	0.0167732	0.0277226
Adiposity	Physical activity	-0.174991	0.00192819	-88.9056	0	-0.178767	-0.17121		Adiposity	Physical activity	-0.117984	0.0027561	-42.4149	0	-0.123382	-0.112579
Adiposity	Diet	0.00475137	0.00198869	2.38915	0.0168876	0.000853535	0.00864907		Adiposity	Diet	-0.036475	0.00279106	-13.0574	5.7681e-39	-0.0419441	-0.0310038
Adiposity	Sleep	-0.014624	0.00198835	-7.3539	1.92501e-13	-0.0185208	-0.0107268		Adiposity	Sleep	-0.01609	0.002794	-5.75787	8.51833e-09	-0.0215655	-0.0106135
									Adiposity	Sleep (self-reported)	-0.0157249	0.00279403	-5.62719	1.83164e-08	-0.0212005	-0.0102484
Prenatal life events	Internalizing	0.0767185	0.00197689	38.6522	0	0.0728424	0.0805922		Prenatal life events	Internalizing	0.171479	0.00271204	61.9712	0	0.166157	0.17679
Prenatal life events	Adiposity	0.00524147	0.00198868	2.63559	0.00839912	0.00134365	0.00913914		Prenatal life events	Adiposity	0.0790993	0.00277698	28.3628	5.82427e-177	0.0736538	0.0845401
Prenatal life events	Physical activity	0.0182894	0.00198805	9.19746	3.66504e-20	0.0143926	0.0221857		Prenatal life events	Physical activity	-0.0669447	0.00278234	-23.9902	3.51765e-127	-0.0723956	-0.0614899
Prenatal life events	Diet	0.0104627	0.00198851	5.26116	1.43148e-07	0.00656515	0.01436		Prenatal life events	Diet	0.0192725	0.00279359	6.89697	5.31221e-12	0.0137965	0.0247473
Prenatal life events	Sleep	-0.0241539	0.00198763	-12.1477	5.90303e-34	-0.0280491	-0.020258		Prenatal life events	Sleep	-0.0084274	0.00279451	-3.01559	0.00256484	-0.0139042	-0.00295012
									Prenatal life events	Sleep (self-reported)	-0.0455526	0.00278901	-16.311	8.23809e-60	-0.0510173	-0.0400852
Prenatal contextual risk	Internalizing	0.0598637	0.0019815	30.1372	1.57741e-199	0.0559789	0.0637466		Prenatal contextual risk	Internalizing	0.183104	0.00270049	66.266	0	0.177805	0.188392
Prenatal contextual risk	Adiposity	0.0562389	0.00198235	28.3084	2.72257e-176	0.0523525	0.0601236		Prenatal contextual risk	Adiposity	0.199774	0.00268261	72.4582	0	0.19451	0.205028
Prenatal contextual risk	Physical activity	-0.00635572	0.00198868	-3.19588	0.00139404	-0.0102533	-0.00245792		Prenatal contextual risk	Physical activity	-0.211314	0.00267045	-76.7695	0	-0.216541	-0.206075
Prenatal contextual risk	Diet	-0.0846213	0.00197467	-42.6521	0	-0.08849	-0.0807501		Prenatal contextual risk	Diet	-0.0563853	0.00278595	-20.1974	1.0326e-90	-0.0618436	-0.0509236
Prenatal contextual risk	Sleep	0.0503256	0.00198361	25.3266	1.62789e-141	0.0464369	0.0542129		Prenatal contextual risk	Sleep	-0.0258224	0.00279289	-9.2419	2.42164e-20	-0.0312954	-0.0203479
									Prenatal contextual risk	Sleep (self-reported)	-0.0506627	0.00278765	-18.1438	1.43773e-73	-0.0561245	-0.0451978
Prenatal parental risk	Internalizing	0.158655	0.00193838	80.456	0	0.154853	0.162452		Prenatal parental risk	Internalizing	0.196664	0.00268606	71.2997	0	0.191393	0.201924
Prenatal parental risk	Adiposity	0.0223519	0.00198771	11.2411	2.56258e-29	0.0184557	0.0262475		Prenatal parental risk	Adiposity	0.0900658	0.00277176	32.3152	4.28432e-229	0.0846302	0.0954961
Prenatal parental risk	Physical activity	-0.0118145	0.00198849	-5.94093	2.83406e-09	-0.0157116	-0.00791698		Prenatal parental risk	Physical activity	-0.0827469	0.00277577	-29.6766	1.54059e-193	-0.0881844	-0.0773045
Prenatal parental risk	Diet	-0.0181152	0.00198813	-9.10986	8.24873e-20	-0.0220115	-0.0142184		Prenatal parental risk	Diet	-0.00417274	0.00279464	-1.49311	0.135409	-0.00964994	0.00130471
Prenatal parental risk	Sleep	-0.0285103	0.00198719	-14.3397	1.23566e-46	-0.0324046	-0.0246152		Prenatal parental risk	Sleep	-0.00803715	0.00279452	-2.87594	0.00402831	-0.013514	-0.00255985
									Prenatal parental risk	Sleep (self-reported)	-0.0324705	0.00279182	-11.6228	3.1577e-31	-0.0379412	-0.0269979
Prenatal interpersonal risk	Internalizing	0.0876553	0.00197329	44.189	0	0.0837861	0.0915219		Prenatal interpersonal risk	Internalizing	0.173463	0.00271012	62.703	0	0.168145	0.17877
Prenatal interpersonal risk	Adiposity	0.0307096	0.00198681	15.4465	7.96127e-54	0.026815	0.0346033		Prenatal interpersonal risk	Adiposity	0.102219	0.0027652	36.7044	6.22233e-295	0.0967955	0.107636
Prenatal interpersonal risk	Physical activity	-0.000437723	0.00198875	-0.2201	0.825793	-0.00433557	0.00346014		Prenatal interpersonal risk	Physical activity	-0.0998501	0.00276709	-35.8481	1.97063e-281	-0.10527	-0.0944243
Prenatal interpersonal risk	Diet	-0.0433591	0.00198509	-21.8159	1.63876e-105	-0.047249	-0.039468		Prenatal interpersonal risk	Diet	-0.00402	0.00279465	-1.43846	0.150305	-0.00949721	0.00145745
Prenatal interpersonal risk	Sleep	-0.00594988	0.00198869	-2.99181	0.0027733	-0.00984751	-0.00205208		Prenatal interpersonal risk	Sleep	-0.00456946	0.00279463	-1.63507	0.102035	-0.0100466	0.00090798
									Prenatal interpersonal risk	Sleep (self-reported)	-0.0317113	0.00279196	-11.3508	7.34772e-30	-0.0371822	-0.0262384
Postnatal life events	Internalizing	0.128877	0.00195546	65.1656	0	0.125042	0.132708		Postnatal life events	Internalizing	0.179032	0.00270462	64.7596	0	0.173725	0.184329
Postnatal life events	Adiposity	0.0247532	0.00198748	12.4492	1.41317e-35	0.0208573	0.0286483		Postnatal life events	Adiposity	0.037131	0.00279072	13.2924	2.5614e-40	0.03166	0.0425998
Postnatal life events	Physical activity	0.00917777	0.00198856	4.61498	3.93138e-06	0.0052801	0.0130752		Postnatal life events	Physical activity	-0.0685897	0.00278172	-24.5815	1.99009e-133	-0.0740393	-0.063136
Postnatal life events	Diet	0.0126421	0.0019884	6.35717	2.05501e-10	0.00874472	0.0165392		Postnatal life events	Diet	0.0185242	0.00279367	6.62913	3.37673e-11	0.0130481	0.0239992
Postnatal life events	Sleep	-0.0289395	0.00198714	-14.5557	5.37466e-48	-0.0328336	-0.0250445		Postnatal life events	Sleep	-0.0150898	0.00279409	-5.39987	6.66899e-08	-0.0205655	-0.00961314
									Postnatal life events	Sleep (self-reported)	-0.0287434	0.00279245	-10.2879	7.99174e-25	-0.0342155	-0.0232697
Postnatal contextual risk	Internalizing	0.13623	0.00195157	68.9291	0	0.132403	0.140054		Postnatal contextual risk	Internalizing	0.179032	0.00270462	64.7596	0	0.173725	0.184329
Postnatal contextual risk	Adiposity	0.045303	0.00198458	22.7953	5.10994e-115	0.0414124	0.0491921		Postnatal contextual risk	Adiposity	0.21677	0.00266278	78.8155	0	0.211544	0.221984
Postnatal contextual risk	Physical activity	-0.0294007	0.00198709	-14.7878	1.757e-49	-0.0332947	-0.0255057		Postnatal contextual risk	Physical activity	-0.21463	0.00266651	-78.0126	0	-0.219849	-0.209399
Postnatal contextual risk	Diet	-0.0431857	0.00198512	-21.7285	1.10247e-104	-0.0470756	-0.0392945		Postnatal contextual risk	Diet	-0.0696323	0.00278132	-24.9564	1.82064e-137	-0.075081	-0.0641793
Postnatal contextual risk	Sleep	0.00119055	0.00198874	0.598644	0.54941	-0.00270732	0.00508838		Postnatal contextual risk	Sleep	-0.0214489	0.00279345	-7.67607	1.64041e-14	-0.0269231	-0.0159733
									Postnatal contextual risk	Sleep (self-reported)	-0.0388594	0.00279057	-13.9118	5.37223e-44	-0.0443274	-0.0333891
Postnatal parental risk	Internalizing	0.205663	0.00190424	104.91	0	0.201927	0.209393		Postnatal parental risk	Internalizing	0.228651	0.00264796	83.289	0	0.223454	0.233836
Postnatal parental risk	Adiposity	0.0193083	0.00198797	9.70999	2.73377e-22	0.0154116	0.0232044		Postnatal parental risk	Adiposity	0.070475	0.0027806	25.2594	8.92782e-141	0.0650226	0.0759231
Postnatal parental risk	Physical activity	-0.0101598	0.00198856	-5.10882	3.24173e-07	-0.0140571	-0.0062622		Postnatal parental risk	Physical activity	-0.0782981	0.00277776	-28.0743	2.01833e-173	-0.0837396	-0.0728519
Postnatal parental risk	Diet	0.00829555	0.00198859	4.17134	3.02814e-05	0.00439784	0.012193		Postnatal parental risk	Diet	-0.00514583	0.00279462	-1.84131	0.0655762	-0.0106229	0.000331601
Postnatal parental risk	Sleep	-0.0514354	0.00198359	-25.8861	9.55617e-148	-0.0553222	-0.0475471		Postnatal parental risk	Sleep	-0.0102104	0.00279442	-3.65363	0.000258562	-0.0156869	-0.00473321
									Postnatal parental risk	Sleep (self-reported)	-0.0193184	0.00279369	-6.91343	4.7306e-12	-0.0247932	-0.0138425
Postnatal interpersonal risk	Internalizing	0.129205	0.00195529	65.3332	0	0.12537	0.133036		Postnatal interpersonal risk	Internalizing	0.218437	0.00266075	79.4417	0	0.213215	0.223647
Postnatal interpersonal risk	Adiposity	0.0382193	0.00198577	19.2271	2.1942e-82	0.0343266	0.0421109		Postnatal interpersonal risk	Adiposity	0.0966492	0.00276831	34.6916	1.05627e-263	0.0912201	0.102073
Postnatal interpersonal risk	Physical activity	-0.00437056	0.00198872	-2.19766	0.0279736	-0.00826827	-0.00047271		Postnatal interpersonal risk	Physical activity	-0.118567	0.00275572	-42.6266	0	-0.123964	-0.113163
Postnatal interpersonal risk	Diet	-0.0170408	0.0019882	-8.56946	1.03976e-17	-0.0209373	-0.0131439		Postnatal interpersonal risk	Diet	0.00125878	0.00279467	0.450421	0.652407	-0.00421867	0.00673615
Postnatal interpersonal risk	Sleep	-0.00107668	0.00198875	-0.541388	0.58824	-0.00497452	0.00282118		Postnatal interpersonal risk	Sleep	-0.0203519	0.00279358	-7.28337	3.25586e-13	-0.0258264	-0.0148761
									Postnatal interpersonal risk	Sleep (self-reported)	-0.0570788	0.00278573	-20.4463	6.4778e-93	-0.0625367	-0.0516176
Postnatal direct victimization	Internalizing	0.109032	0.00196489	55.0435	0	0.105179	0.112882		Postnatal direct victimization	Internalizing	0.19188	0.00269127	69.5207	0	0.186599	0.19715
Postnatal direct victimization	Adiposity	-0.0126536	0.00198845	-6.36294	1.97928e-10	-0.0165506	-0.00875618		Postnatal interpersonal risk	Adiposity	0.0526491	0.00278679	18.8565	2.60038e-79	0.0471853	0.0581097
Postnatal direct victimization	Physical activity	0.0150738	0.00198827	7.58012	3.45241e-14	0.0111766	0.0189705		Postnatal direct victimization	Physical activity	-0.075576	0.00277893	-27.0945	1.14463e-161	-0.0810198	-0.0701276
Postnatal direct victimization	Diet	-0.0103938	0.00198855	-5.22651	1.72741e-07	-0.0142911	-0.00649624		Postnatal direct victimization	Diet	-0.0286965	0.00279246	-10.2711	9.51263e-25	-0.0341686	-0.0232228
Postnatal direct victimization	Sleep	-0.0206746	0.00198794	-10.3973	2.55116e-25	-0.0245705	-0.0167781		Postnatal direct victimization	Sleep	-0.0192297	0.0027937	-6.88168	5.91524e-12	-0.0247045	-0.0137537
									Postnatal direct victimization	Sleep (self-reported)	-0.0388185	0.00279058	-13.8971	6.59331e-44	-0.0442865	-0.0333482
Maternal BMI	ELS	0.0145942	0.00198829	7.3389	2.1535e-13	0.0106969	0.018491		Maternal BMI	ELS	0.133479	0.00274452	48.0485	0	0.128095	0.138855
Maternal BMI	Internalizing	0.016016	0.00198821	8.054	8.01337e-16	0.0121189	0.0199126		Maternal BMI	Internalizing	0.0662559	0.00278223	23.7426	1.30951e-124	0.0608005	0.0717072
Maternal BMI	Adiposity	0.227093	0.00188576	116.215	0	0.223393	0.230786		Maternal BMI	Adiposity	0.269826	0.00259051	99.0011	0	0.26474	0.274898
Maternal BMI	Physical activity	-0.0203436	0.00198796	-10.2308	1.4438e-24	-0.0242395	-0.016447		Maternal BMI	Physical activity	-0.0636568	0.00278353	-22.8087	3.76118e-115	-0.0691101	-0.0581996
Maternal BMI	Diet	-0.0386451	0.00198585	-19.4416	3.43468e-84	-0.0425366	-0.0347525		Maternal BMI	Diet	-0.0670673	0.0027823	-24.0343	1.21955e-127	-0.072518	-0.0616125
Maternal BMI	Sleep	-0.0142412	0.00198837	-7.16138	7.98689e-13	-0.0181381	-0.0103439		Maternal BMI	Sleep	-0.0123837	0.00279429	-4.43139	9.36291e-06	-0.0178599	-0.00690673
									Maternal BMI	Sleep (self-reported)	-0.00687713	0.00279457	-2.46083	0.0138616	-0.0123541	-0.00139976
Maternal age	ELS	-0.112248	0.00196391	-56.6806	0	-0.116096	-0.108398		Maternal age	ELS	-0.306698	0.00253258	-113.393	0	-0.311652	-0.301728
Maternal age	Internalizing	-0.0215837	0.00198786	-10.8546	1.89618e-27	-0.0254794	-0.0176874		Maternal age	Internalizing	-0.0393996	0.00279045	-14.1054	3.52029e-45	-0.0448673	-0.0339295
Maternal age	Adiposity	-0.0484494	0.00198417	-24.3808	2.7319e-131	-0.0523373	-0.0445599		Maternal age	Adiposity	-0.117528	0.0027564	-42.2493	0	-0.122926	-0.112122
Maternal age	Physical activity	0.0383834	0.00198574	19.3098	4.44307e-83	0.0344908	0.042275		Maternal age	Physical activity	0.113097	0.00275862	40.6424	0	0.107686	0.118501
Maternal age	Diet	0.0732192	0.00197794	36.8827	8.74577e-298	0.0693411	0.077095		Maternal age	Diet	0.0146224	0.00279404	5.23258	1.6716e-07	0.00914567	0.0200982
Maternal age	Sleep	-0.0916758	0.00197221	-46.227	0	-0.0955395	-0.0878093		Maternal age	Sleep	0.017722	0.00279375	6.34198	2.26832e-10	0.0122457	0.0231971
									Maternal age	Sleep (self-reported)	0.0220274	0.00279326	7.88317	3.19169e-15	0.016552	0.0275015
Maternal alcohol cons.	ELS	0.0690334	0.00197913	34.7673	7.59861e-265	0.065153	0.0729116
Maternal alcohol cons.	Internalizing	-0.0310078	0.0019869	-15.5966	7.67281e-55	-0.0349015	-0.0271133
Maternal alcohol cons.	Adiposity	-0.0517384	0.00198353	-26.0388	1.80045e-149	-0.0556251	-0.0478502
Maternal alcohol cons.	Physical activity	0.0227962	0.00198767	11.4646	1.98779e-30	0.0189	0.0266916
Maternal alcohol cons.	Diet	0.046396	0.00198437	23.346	1.51196e-120	0.0425059	0.0502848
Maternal alcohol cons.	Sleep	-0.0580474	0.00198216	-29.2207	1.05724e-187	-0.0619312	-0.0541618
* r = pearson correlation coefficient; RSE= relative squared error; ELS = early-life stress

## Sheet: TableS3
		ALSPAC
	A	Physical activity											B	Sleep											C	Diet
		Predictor	Beta	SE	Statistic	Df	OR	LCIOR	UCIOR	P	VIF			Predictor	Beta	SE	Statistic	Df	OR	LCIOR	UCIOR	P	VIF			Predictor	Beta	SE	Statistic	Df	OR	LCIOR	UCIOR	P	VIF
	High internalizing	(Intercept)	-5.2736	4.8144	-1.0954	132.723	0.0051	0	64.2399	0.2753			High internalizing	(Intercept)	-5.2372	4.8232	-1.0858	131.615	0.0053	0	67.7803	0.2795			High internalizing	(Intercept)	-5.2039	4.8355	-1.0762	129.787	0.0055	0	71.7853	0.2838
		ELS (z-score)	0.4565	0.0375	12.1698	1069.25	1.5785	1.4667	1.6989	0	1.08671			ELS (z-score)	0.4542	0.0375	12.0966	1057.24	1.5749	1.4633	1.695	0	1.05978			ELS (z-score)	0.4538	0.0376	12.0714	1028.88	1.5743	1.4624	1.6947	0	1.08138
		Physical activity (z-score)	-0.1091	0.0473	-2.3067	419.27	0.8966	0.8173	0.9837	0.0216	1.08671			Sleep (z-score)	-0.0333	0.0468	-0.7122	415.919	0.9672	0.8825	1.0602	0.4767	1.05978			Diet (z-score)	-0.0169	0.0486	-0.3477	266.141	0.9832	0.8939	1.0815	0.7283	1.08138
		Age	0.2001	0.3541	0.5653	134.286	1.2215	0.6102	2.4452	0.5728	1.00937			Age	0.1965	0.3547	0.5539	133.137	1.2171	0.6073	2.4393	0.5805	1.00831			Age	0.1943	0.3555	0.5464	131.441	1.2145	0.605	2.4378	0.5857	1.01335
		Female sex	0.4885	0.0855	5.7148	885.661	1.6299	1.3784	1.9272	0	1.03557			Female sex	0.5219	0.0846	6.169	888.529	1.6852	1.4277	1.9892	0	1.00532			Female sex	0.5231	0.0847	6.1733	900.229	1.6873	1.4292	1.9919	0	1.00846
		Ethnicity	0.0448	0.2214	0.2024	351.278	1.0458	0.6776	1.614	0.8397	1.01429			Ethnicity	0.0458	0.2222	0.206	337.321	1.0469	0.6773	1.6182	0.8369	1.01364			Ethnicity	0.0406	0.2218	0.183	342.401	1.0414	0.6743	1.6085	0.8549	1.02182
		Maternal BMI	0.0165	0.0138	1.1927	381.298	1.0166	0.9895	1.0445	0.2337	1.00434			Maternal BMI	0.0164	0.0138	1.1885	381.023	1.0165	0.9894	1.0444	0.2354	1.00392			Maternal BMI	0.0164	0.0139	1.1867	377.247	1.0165	0.9892	1.0446	0.2361	1.00319
		Maternal smoking	-0.0097	0.0688	-0.1406	142.136	0.9903	0.8654	1.1333	0.8884	1.0613			Maternal smoking	-0.0075	0.0688	-0.1088	142.636	0.9925	0.8673	1.1358	0.9135	1.05605			Maternal smoking	-0.0102	0.069	-0.1484	141.392	0.9899	0.8646	1.1332	0.8822	1.0605
		Maternal alcohol cons.	-0.1811	0.0668	-2.7095	456.082	0.8344	0.732	0.9511	0.007	1.02388			Maternal alcohol cons.	-0.1869	0.0675	-2.7701	414.993	0.8295	0.7267	0.9469	0.0059	1.02769			Maternal alcohol cons.	-0.1824	0.067	-2.7236	446.848	0.8333	0.7307	0.9502	0.0067	1.02143
		ELS * Physical activity	0.0105	0.0406	0.2587	219.607	1.0106	0.9333	1.0943	0.7961				ELS * sleep	-0.0092	0.0368	-0.2495	262.618	0.9908	0.9219	1.065	0.8031				ELS * diet	-0.017	0.0393	-0.4325	455.135	0.9831	0.9103	1.0619	0.6656
	High adiposity	(Intercept)	-7.7669	4.2953	-1.8082	107.059	0.0004	0	1.9192	0.0734			High adiposity	(Intercept)	-7.6717	4.2784	-1.7931	107.938	0.0005	0	2.0421	0.0758			High adiposity	(Intercept)	-7.5801	4.3065	-1.7601	105.161	0.0005	0	2.3647	0.0813
		ELS (z-score)	0.0799	0.0397	2.0128	414.229	1.0832	1.0021	1.1708	0.0448	1.08671			ELS (z-score)	0.0786	0.0394	1.9957	381.959	1.0818	1.0014	1.1686	0.0467	1.05978			ELS (z-score)	0.0818	0.0388	2.1113	434.571	1.0852	1.0058	1.171	0.0353	1.08138
		Physical activity (z-score)	-0.2225	0.0412	-5.4029	234.702	0.8005	0.7384	0.8678	0	1.08671			Sleep (z-score)	-0.0541	0.0395	-1.3672	208.207	0.9473	0.8768	1.0236	0.173	1.05978			Diet (z-score)	-0.048	0.0382	-1.2577	267.336	0.9531	0.8844	1.0272	0.2096	1.08138
		Age	0.1294	0.3161	0.4093	107.952	1.1381	0.6125	2.1148	0.6831	1.00937			Age	0.1216	0.315	0.3859	108.666	1.1293	0.6091	2.0938	0.7003	1.00831			Age	0.1158	0.3168	0.3654	106.194	1.1228	0.6034	2.0891	0.7155	1.01335
		Female sex	1.7046	0.0826	20.632	384.657	5.4992	4.6772	6.4656	0	1.03557			Female sex	1.7689	0.0819	21.5922	393.13	5.8644	4.9947	6.8855	0	1.00532			Female sex	1.7728	0.0829	21.3963	356.325	5.8873	5.0044	6.926	0	1.00846
		Ethnicity	0.143	0.2059	0.6948	295.383	1.1537	0.7706	1.7273	0.4877	1.01429			Ethnicity	0.1515	0.2054	0.7373	296.886	1.1636	0.778	1.7403	0.4615	1.01364			Ethnicity	0.1438	0.2057	0.699	293.113	1.1547	0.7715	1.728	0.4851	1.02182
		Maternal BMI	0.1498	0.01	14.9703	280.37	1.1616	1.1391	1.1846	0	1.00434			Maternal BMI	0.1492	0.0098	15.1716	314.973	1.1609	1.1388	1.1834	0	1.00392			Maternal BMI	0.1488	0.0099	15.0904	309.255	1.1604	1.1381	1.1832	0	1.00319
		Maternal smoking	0.1574	0.0556	2.8289	146.83	1.1705	1.0496	1.3052	0.0053	1.0613			Maternal smoking	0.1622	0.0552	2.9357	150.213	1.1761	1.0555	1.3105	0.0039	1.05605			Maternal smoking	0.1576	0.0552	2.8549	151.379	1.1707	1.0506	1.3045	0.0049	1.0605
		Maternal alcohol cons.	-0.1659	0.0598	-2.7742	207.701	0.8471	0.7534	0.9525	0.006	1.02388			Maternal alcohol cons.	-0.1776	0.059	-3.009	225.894	0.8373	0.7458	0.9399	0.0029	1.02769			Maternal alcohol cons.	-0.1681	0.0593	-2.8359	217.478	0.8453	0.7525	0.9495	0.005	1.02143
		ELS * Physical activity	-0.0136	0.04	-0.3414	349.797	0.9865	0.9121	1.0669	0.733				ELS * sleep	-0.0317	0.0395	-0.8039	156.352	0.9688	0.8966	1.0468	0.4227				ELS * diet	0.0067	0.0406	0.1657	242.696	1.0067	0.9297	1.0901	0.8685
	Comorbidity	(Intercept)	-17.9108	7.3026	-2.4527	178.008	0	0	0.0274	0.0151			Comorbidity	(Intercept)	-17.7622	7.2971	-2.4342	181.72	0	0	0.0314	0.0159			Comorbidity	(Intercept)	-17.6064	7.2494	-2.4287	184.768	0	0	0.0335	0.0161
		ELS (z-score)	0.5154	0.0786	6.5588	148.966	1.6743	1.4353	1.9532	0	1.08671			ELS (z-score)	0.4988	0.0763	6.5358	159.054	1.6467	1.418	1.9124	0	1.05978			ELS (z-score)	0.4992	0.0751	6.6485	170.18	1.6474	1.4219	1.9086	0	1.08138
		Physical activity (z-score)	-0.3207	0.1027	-3.1237	149.852	0.7256	0.5933	0.8874	0.0021	1.08671			Sleep (z-score)	-0.1489	0.0848	-1.7551	351.639	0.8617	0.7297	1.0175	0.0801	1.05978			Diet (z-score)	-0.0713	0.0825	-0.8645	498.933	0.9312	0.7922	1.0946	0.3878	1.08138
		Age	0.6825	0.5363	1.2726	180.932	1.9788	0.6917	5.6613	0.2048	1.00937			Age	0.6715	0.5363	1.2521	183.918	1.9572	0.6841	5.5993	0.2121	1.00831			Age	0.6625	0.5333	1.2423	186.039	1.9396	0.682	5.5166	0.2157	1.01335
		Female sex	1.8273	0.1857	9.8386	578.638	6.2171	4.3203	8.9466	0	1.03557			Female sex	1.9096	0.1831	10.4281	658.558	6.7504	4.7149	9.6647	0	1.00532			Female sex	1.909	0.1842	10.3625	609.2	6.7463	4.7019	9.6797	0	1.00846
		Ethnicity	0.3243	0.4841	0.6698	179.172	1.3831	0.5355	3.572	0.5038	1.01429			Ethnicity	0.3367	0.4849	0.6943	177.294	1.4003	0.5413	3.6223	0.4884	1.01364			Ethnicity	0.3183	0.4842	0.6574	178.235	1.3748	0.5322	3.5514	0.5118	1.02182
		Maternal BMI	0.1745	0.0172	10.148	356.272	1.1907	1.1512	1.2315	0	1.00434			Maternal BMI	0.174	0.0171	10.1843	369.96	1.1901	1.1508	1.2306	0	1.00392			Maternal BMI	0.1733	0.0171	10.1571	374.598	1.1892	1.15	1.2298	0	1.00319
		Maternal smoking	0.1036	0.114	0.9094	178.832	1.1092	0.8871	1.3869	0.3644	1.0613			Maternal smoking	0.111	0.1137	0.9762	178.98	1.1174	0.8942	1.3963	0.3303	1.05605			Maternal smoking	0.1036	0.1136	0.9125	180.165	1.1092	0.8878	1.3858	0.3627	1.0605
		Maternal alcohol cons.	-0.3268	0.1335	-2.4489	207.508	0.7212	0.5552	0.9369	0.0152	1.02388			Maternal alcohol cons.	-0.3456	0.1326	-2.6071	216.387	0.7078	0.5458	0.9179	0.0098	1.02769			Maternal alcohol cons.	-0.3303	0.1326	-2.49	212.985	0.7187	0.5542	0.932	0.0135	1.02143
		ELS * Physical activity	0.0627	0.0784	0.7994	120.139	1.0647	0.9131	1.2416	0.4256				ELS * sleep	0.0265	0.0634	0.4174	204.304	1.0269	0.9069	1.1627	0.6768				ELS * diet	0.017	0.0706	0.2402	250.618	1.0171	0.8857	1.1681	0.8104
		GenR
	A	Physical activity											B	Sleep											C	Diet
		Predictor	Beta	SE	Statistic	Df	OR	LCIOR	UCIOR	P	VIF			Predictor	Beta	SE	Statistic	Df	OR	LCIOR	UCIOR	P	VIF			Predictor	Beta	SE	Statistic	Df	OR	LCIOR	UCIOR	P	VIF
	High internalizing	(Intercept)	-2.7308	2.2058	-1.238	323.171	0.0652	0.0009	4.9164	0.2166			High internalizing	(Intercept)	-2.5147	2.2041	-1.1409	333.791	0.0809	0.0011	6.082	0.2547			High internalizing	(Intercept)	-2.6314	2.2121	-1.1895	316.034	0.072	0.0009	5.4976	0.2351
		ELS (z-score)	0.6505	0.0595	10.9405	320.499	1.9165	1.7055	2.1536	0	1.12981			ELS (z-score)	0.6926	0.0864	8.0149	166.276	1.9989	1.6875	2.3678	0	1.16789			ELS (z-score)	0.6602	0.0573	11.5246	390.748	1.9352	1.7296	2.1652	0	1.14922
		Physical activity (z-score)	-0.117	0.0553	-2.1149	529.729	0.8896	0.7982	0.9914	0.0349	1.12981			Sleep (z-score)	-0.0458	0.164	-0.279	33.553	0.9552	0.6926	1.3174	0.782	1.16789			Diet (z-score)	0.0296	0.0589	0.5019	200.264	1.03	0.9177	1.1561	0.6163	1.14922
		Age	0.0736	0.1591	0.4623	340.104	1.0764	0.788	1.4703	0.6441	1.01234			Age	0.0563	0.1605	0.3507	320.992	1.0579	0.7724	1.449	0.726	1.08671			Age	0.0642	0.1593	0.4034	337.147	1.0663	0.7803	1.4571	0.6869	1.01315
		Female sex	0.2304	0.1024	2.2496	642.338	1.2591	1.0301	1.539	0.0248	1.02114			Female sex	0.2492	0.1018	2.4486	664.695	1.283	1.0509	1.5663	0.0146	1.01863			Female sex	0.2478	0.1021	2.4262	620.577	1.2812	1.0488	1.565	0.0155	1.01239
		Ethnicity	0.3492	0.1244	2.8066	911.356	1.4179	1.1111	1.8095	0.0051	1.02739			Ethnicity	0.3432	0.1276	2.6899	687.034	1.4095	1.0976	1.8099	0.0073	1.04822			Ethnicity	0.3455	0.1251	2.7615	874.39	1.4127	1.1055	1.8052	0.0059	1.03469
		Maternal BMI	0.0027	0.0143	0.1882	362.669	1.0027	0.975	1.0312	0.8509	1.074			Maternal BMI	0.0031	0.0145	0.2137	321.789	1.0031	0.975	1.032	0.831	1.02414			Maternal BMI	0.0037	0.0144	0.2574	338.245	1.0037	0.9758	1.0324	0.797	1.07406
		Maternal smoking	-0.1465	0.0796	-1.8407	244.922	0.8637	0.739	1.0096	0.0669	1.05746			Maternal smoking	-0.1503	0.0805	-1.867	229.8	0.8604	0.7349	1.0075	0.0632	1.08817			Maternal smoking	-0.1465	0.08	-1.8309	239.842	0.8637	0.7384	1.0104	0.0684	1.06565
		Maternal alcohol cons.	-0.0222	0.0511	-0.4348	616.2	0.978	0.8848	1.0811	0.6638	1.11783			Maternal alcohol cons.	-0.0292	0.052	-0.5616	486.88	0.9712	0.8771	1.0754	0.5747	1.11802			Maternal alcohol cons.	-0.0327	0.0516	-0.6334	546.591	0.9678	0.8747	1.0708	0.5268	1.13428
		ELS * Physical activity	0.0721	0.0498	1.4488	294.034	1.0748	0.9748	1.185	0.1485				ELS * sleep	-0.006	0.083	-0.0726	69.7388	0.994	0.8448	1.1696	0.9424				ELS * diet	-0.0061	0.0596	-0.1028	141.906	0.9939	0.8843	1.1171	0.9182
	High adiposity	(Intercept)	-7.1483	2.4639	-2.9012	116.614	0.0008	0	0.0984	0.0044			High adiposity	(Intercept)	-7.0556	2.4821	-2.8426	114.197	0.0009	0	0.1118	0.0053			High adiposity	(Intercept)	-7.1495	2.4787	-2.8843	113.493	0.0008	0	0.1011	0.0047
		ELS (z-score)	0.2645	0.0632	4.1837	478.491	1.3028	1.151	1.4746	0	1.12981			ELS (z-score)	0.2673	0.091	2.9384	228.778	1.3064	1.093	1.5615	0.0036	1.16789			ELS (z-score)	0.2606	0.0626	4.1596	455.098	1.2977	1.1479	1.4671	0	1.14922
		Physical activity (z-score)	-0.0219	0.0564	-0.3879	326.436	0.9783	0.876	1.0927	0.6983	1.12981			Sleep (z-score)	-0.0656	0.1446	-0.4534	35.8457	0.9365	0.7054	1.2434	0.653	1.16789			Diet (z-score)	-0.0001	0.0517	-0.0028	649.79	0.9999	0.9035	1.1065	0.9978	1.14922
		Age	0.2199	0.1777	1.2378	118.463	1.246	0.8795	1.7651	0.2182	1.01234			Age	0.2154	0.179	1.2033	115.871	1.2404	0.8733	1.7616	0.2313	1.08671			Age	0.2196	0.1786	1.2297	115.412	1.2456	0.8777	1.7677	0.2213	1.01315
		Female sex	1.0123	0.1189	8.5139	252.635	2.7519	2.1798	3.4741	0	1.02114			Female sex	1.011	0.1166	8.6743	284.928	2.7483	2.1869	3.454	0	1.01863			Female sex	1.0125	0.1173	8.6351	267.511	2.7525	2.1871	3.4639	0	1.01239
		Ethnicity	-0.4122	0.1191	-3.4613	647.519	0.6622	0.5243	0.8363	0.0006	1.02739			Ethnicity	-0.4195	0.1352	-3.1021	203.875	0.6574	0.5043	0.8568	0.0022	1.04822			Ethnicity	-0.4187	0.1181	-3.546	744.036	0.6579	0.522	0.8293	0.0004	1.03469
		Maternal BMI	0.102	0.0129	7.9255	225.141	1.1074	1.0797	1.1357	0	1.074			Maternal BMI	0.1015	0.0132	7.6937	193.169	1.1068	1.0786	1.1358	0	1.02414			Maternal BMI	0.102	0.0129	7.9174	225.784	1.1074	1.0797	1.1357	0	1.07406
		Maternal smoking	0.1445	0.0712	2.029	465.318	1.1555	1.005	1.3285	0.043	1.05746			Maternal smoking	0.1446	0.0722	2.0022	405.58	1.1556	1.0031	1.3312	0.0459	1.08817			Maternal smoking	0.1459	0.0713	2.0459	461.756	1.1571	1.0062	1.3306	0.0413	1.06565
		Maternal alcohol cons.	-0.2288	0.0542	-4.2233	503.514	0.7955	0.7153	0.8846	0	1.11783			Maternal alcohol cons.	-0.2307	0.0543	-4.2495	487.283	0.794	0.7138	0.8831	0	1.11802			Maternal alcohol cons.	-0.2312	0.0543	-4.2558	489.976	0.7936	0.7135	0.8827	0	1.13428
		ELS * Physical activity	0.068	0.0562	1.2093	241.456	1.0704	0.9587	1.195	0.2277				ELS * sleep	0.0356	0.0688	0.5167	217.712	1.0362	0.9055	1.1858	0.6059				ELS * diet	-0.004	0.0623	-0.0649	199.108	0.996	0.8815	1.1254	0.9483
	Comorbidity	(Intercept)	-10.9588	3.0409	-3.6039	378.219	0	0	0.0067	0.0004			Comorbidity	(Intercept)	-10.8155	3.0132	-3.5894	414.292	0	0	0.0074	0.0004			Comorbidity	(Intercept)	-10.8078	3.0401	-3.555	380.878	0	0	0.0078	0.0004
		ELS (z-score)	0.9958	0.0864	11.5205	308.907	2.7069	2.2852	3.2064	0	1.12981			ELS (z-score)	1.0116	0.123	8.226	177.03	2.75	2.1609	3.4997	0	1.16789			ELS (z-score)	0.9941	0.0883	11.2585	225.67	2.7023	2.2728	3.2129	0	1.14922
		Physical activity (z-score)	-0.1511	0.115	-1.3137	200.353	0.8598	0.6863	1.0771	0.1904	1.12981			Sleep (z-score)	-0.0479	0.1533	-0.3127	81.1332	0.9532	0.7058	1.2873	0.7553	1.16789			Diet (z-score)	-0.1307	0.1285	-1.0171	100.129	0.8775	0.6821	1.1288	0.3116	1.14922
		Age	0.3309	0.2191	1.5102	385.86	1.3922	0.9062	2.139	0.1318	1.01234			Age	0.319	0.2169	1.471	426.437	1.3758	0.8993	2.1046	0.142	1.08671			Age	0.3207	0.2191	1.4638	385.345	1.3781	0.897	2.1173	0.1441	1.01315
		Female sex	1.2377	0.1864	6.6402	506.982	3.4477	2.3925	4.9681	0	1.02114			Female sex	1.2549	0.186	6.7469	481.721	3.5075	2.436	5.0504	0	1.01863			Female sex	1.2615	0.1861	6.7798	485.647	3.5307	2.4516	5.0848	0	1.01239
		Ethnicity	-0.0783	0.1939	-0.4039	433.446	0.9247	0.6323	1.3522	0.6865	1.02739			Ethnicity	-0.0906	0.1949	-0.465	452.391	0.9134	0.6234	1.3383	0.6422	1.04822			Ethnicity	-0.1119	0.194	-0.5768	453.19	0.8941	0.6113	1.3078	0.5644	1.03469
		Maternal BMI	0.1276	0.017	7.5169	456.363	1.1361	1.0989	1.1746	0	1.074			Maternal BMI	0.1281	0.0171	7.5031	431.289	1.1367	1.0992	1.1754	0	1.02414			Maternal BMI	0.1272	0.017	7.4818	461.604	1.1356	1.0984	1.1741	0	1.07406
		Maternal smoking	-0.0763	0.1139	-0.6697	378.083	0.9265	0.7412	1.1583	0.5034	1.05746			Maternal smoking	-0.0772	0.1137	-0.6785	392.034	0.9257	0.7408	1.1568	0.4978	1.08817			Maternal smoking	-0.0801	0.1139	-0.7028	386.134	0.923	0.7383	1.1539	0.4826	1.06565
		Maternal alcohol cons.	-0.0562	0.0923	-0.6086	309.989	0.9454	0.7889	1.1328	0.5432	1.11783			Maternal alcohol cons.	-0.0643	0.0931	-0.6907	280.045	0.9377	0.7813	1.1254	0.4904	1.11802			Maternal alcohol cons.	-0.0576	0.0925	-0.6227	299.785	0.944	0.7875	1.1317	0.534	1.13428
		ELS * Physical activity	0.0972	0.0689	1.4111	359.493	1.1021	0.9629	1.2614	0.1591				ELS * sleep	0.0247	0.0929	0.2655	168.464	1.025	0.8544	1.2297	0.791				ELS * diet	0.0846	0.0838	1.0106	175.824	1.0883	0.9234	1.2825	0.3136
	* Output of the 6 main multinomial logistic regression models investigating moderation effects of A) physical activity, B) sleep and C) diet on comorbidity status in ALSPAC (above, pink box) and GenR (below, blue box). Each table reports three comparisons: high internalizing (vs. healthy), high adiposity (vs. healthy) and comorbidity (vs. healthy). For each comparison we report: the predictors in…

## Sheet: TableS4
		ALSPAC
		Physical activity										Sleep										Diet
		Predictor	Beta	SE	Statistic	Df	LCI	UCI	P			Predictor	Beta	SE	Statistic	Df	LCI	UCI	P			Predictor	Beta	SE	Statistic	Df	LCI	UCI	P
	Internalizing (R2= .07)	(Intercept)	-2.43071	1.3994	-1.7369	119.128	-5.1735	0.3121	0.085		Internalizing (R2= .07)	(Intercept)	-2.42044	1.4004	-1.7284	119.277	-5.1652	0.3243	0.0865		Internalizing (R2= .07)	(Intercept)	-2.40177	1.4052	-1.7092	117.747	-5.156	0.3524	0.09
		ELS (z-score)	0.225024	0.0134	16.7818	234.045	0.1988	0.2513	0			ELS (z-score)	0.223969	0.0135	16.5368	220.884	0.1975	0.2504	0			ELS (z-score)	0.224647	0.0135	16.5818	219.85	0.1982	0.2511	0
		Physical activity (z-score)	-0.050215	0.0127	-3.9614	327.067	-0.0751	-0.0253	0.0001			Sleep (z-score)	-0.0202913	0.0121	-1.6787	498.051	-0.044	0.0034	0.0938			Diet (z-score)	-0.0126999	0.0134	-0.9443	192.35	-0.039	0.0136	0.3462
		Age	0.16406	0.103	1.5933	120.752	-0.0378	0.3659	0.1137			Age	0.162448	0.103	1.5769	121.016	-0.0394	0.3643	0.1174			Age	0.161202	0.1033	1.5598	119.527	-0.0413	0.3637	0.1215
		Female sex	0.209889	0.0249	8.4251	387.776	0.1611	0.2587	0			Female sex	0.228064	0.0243	9.4038	444.779	0.1804	0.2757	0			Female sex	0.2292	0.0242	9.4744	472.201	0.1818	0.2766	0
		Ethnicity	0.0186738	0.0674	0.2771	241.352	-0.1134	0.1508	0.7819			Ethnicity	0.0202925	0.0674	0.301	242.245	-0.1118	0.1524	0.7637			Ethnicity	0.018024	0.0675	0.2672	241.646	-0.1143	0.1503	0.7895
		Maternal BMI	0.00645717	0.0034	1.9074	448.37	-0.0002	0.0131	0.0571			Maternal BMI	0.00656967	0.0034	1.9386	448.259	-0.0001	0.0132	0.0532			Maternal BMI	0.00652712	0.0034	1.9204	437.579	-0.0001	0.0132	0.0555
		Maternal smoking	-0.00614953	0.0173	-0.3555	258.345	-0.0401	0.0278	0.7225			Maternal smoking	-0.00474973	0.0173	-0.2749	263.277	-0.0387	0.0292	0.7836			Maternal smoking	-0.00630742	0.0174	-0.3628	252.737	-0.0404	0.0278	0.717
		Maternal alcohol cons.	-0.0631744	0.0184	-3.4341	359.674	-0.0992	-0.0271	0.0007			Maternal alcohol cons.	-0.066674	0.0184	-3.6156	359.532	-0.1027	-0.0306	0.0003			Maternal alcohol cons.	-0.0640131	0.0184	-3.4855	373.738	-0.1001	-0.0279	0.0005
		ELS * Physical activity	0.00148299	0.0134	0.1104	168.565	-0.0248	0.0277	0.9122			ELS * sleep	-0.00655023	0.0126	-0.5194	172.544	-0.0312	0.0181	0.6041			ELS * diet	-0.00259777	0.0135	-0.1922	210.036	-0.0291	0.0239	0.8478
	Adiposity (R2= .33)	(Intercept)	-0.793728	1.3129	-0.6046	83.607	-3.367	1.7796	0.5471		Adiposity (R2= .33)	(Intercept)	-0.784193	1.3122	-0.5976	84.6685	-3.3561	1.7877	0.5517		Adiposity (R2= .33)	(Intercept)	-0.756925	1.3178	-0.5744	83.7244	-3.3398	1.826	0.5673
		ELS (z-score)	0.0324177	0.0116	2.8059	206.47	0.0097	0.0552	0.0055			ELS (z-score)	0.0312732	0.0116	2.7031	211.368	0.0085	0.054	0.0074			ELS (z-score)	0.0321084	0.0116	2.7754	211.062	0.0094	0.0548	0.006
		Physical activity (z-score)	-0.0778325	0.0113	-6.9053	219.22	-0.1	-0.0557	0			Sleep (z-score)	-0.0249391	0.0112	-2.2338	225.339	-0.0469	-0.003	0.0265			Diet (z-score)	-0.0176296	0.0104	-1.6905	406.857	-0.038	0.0028	0.0917
		Age	-0.0946086	0.0964	-0.9814	84.8739	-0.2836	0.0943	0.3292			Age	-0.0967315	0.0963	-1.0043	86.0685	-0.2855	0.092	0.3181			Age	-0.0984947	0.0967	-1.0183	85.0944	-0.288	0.091	0.3114
		Female sex	0.975242	0.0223	43.7248	236.106	0.9315	1.0189	0			Female sex	1.00328	0.0221	45.3023	228.542	0.96	1.0466	0			Female sex	1.00518	0.0224	44.9657	217.974	0.9613	1.0491	0
		Ethnicity	0.0586786	0.057	1.0295	242.802	-0.053	0.1704	0.3043			Ethnicity	0.0616136	0.0576	1.0704	231.972	-0.0513	0.1745	0.2855			Ethnicity	0.0585136	0.0576	1.0164	232.043	-0.0544	0.1714	0.3105
		Maternal BMI	0.0677612	0.0032	21.1999	180.744	0.0615	0.074	0			Maternal BMI	0.0679767	0.0032	21.1441	178.714	0.0617	0.0742	0			Maternal BMI	0.0678725	0.0032	21.1978	184.14	0.0616	0.0741	0
		Maternal smoking	0.0847494	0.0169	5.0218	115.697	0.0516	0.1179	0			Maternal smoking	0.0866138	0.0169	5.13	117.496	0.0535	0.1197	0			Maternal smoking	0.0846079	0.0169	5.0125	118.103	0.0515	0.1177	0
		Maternal alcohol cons.	-0.0728357	0.0173	-4.1987	161.842	-0.1067	-0.0389	0			Maternal alcohol cons.	-0.0775748	0.0173	-4.4829	168.978	-0.1115	-0.0437	0			Maternal alcohol cons.	-0.0742011	0.0173	-4.2785	166.715	-0.1081	-0.0403	0
		ELS * Physical activity	-0.00413428	0.0109	-0.3805	224.425	-0.0255	0.0172	0.7039			ELS * sleep	-0.00275983	0.011	-0.2519	151.857	-0.0243	0.0188	0.8014			ELS * diet	0.00562847	0.0108	0.521	342.075	-0.0155	0.0268	0.6027
		GenR
		Physical activity										Sleep										Diet
		Predictor	Beta	SE	Statistic	Df	LCI	UCI	P			Predictor	Beta	SE	Statistic	Df	LCI	UCI	P			Predictor	Beta	SE	Statistic	Df	LCI	UCI	P
	Internalizing (R2= .11)	(Intercept)	-1.08977	0.6819	-1.5982	424.047	-2.4263	0.2468	0.1107		Internalizing (R2= .11)	(Intercept)	-0.997829	0.6766	-1.4748	466.035	-2.324	0.3283	0.1409		Internalizing (R2= .10)	(Intercept)	-1.02721	0.6814	-1.5075	432.368	-2.3628	0.3083	0.1324
		ELS (z-score)	0.343143	0.0217	15.8492	171.048	0.3006	0.3857	0			ELS (z-score)	0.363587	0.0324	11.2365	94.8439	0.3001	0.4271	0			ELS (z-score)	0.351304	0.0211	16.6826	184.4	0.3099	0.3927	0
		Physical activity (z-score)	-0.0533218	0.0178	-2.9943	357.34	-0.0882	-0.0184	0.0029			Sleep (z-score)	-0.0258467	0.046	-0.5617	35.942	-0.116	0.0643	0.5778			Diet (z-score)	-0.00350286	0.0198	-0.1766	135.849	-0.0423	0.0353	0.8601
		Age	0.0608655	0.0501	1.2145	374.837	-0.0373	0.1591	0.2253			Age	0.0542078	0.0501	1.0827	379.703	-0.044	0.1524	0.2796			Age	0.0558057	0.0501	1.1147	381.727	-0.0424	0.154	0.2657
		Female sex	0.103809	0.0319	3.253	924.948	0.0413	0.1663	0.0012			Female sex	0.114283	0.0317	3.6088	962.4	0.0522	0.1764	0.0003			Female sex	0.114023	0.032	3.5605	813.773	0.0513	0.1767	0.0004
		Ethnicity	0.184848	0.0401	4.613	681.475	0.1063	0.2634	0			Ethnicity	0.178944	0.0412	4.3461	509.434	0.0982	0.2597	0			Ethnicity	0.181022	0.0402	4.4989	666.357	0.1022	0.2598	0
		Maternal BMI	0.00795477	0.0044	1.8012	240.589	-0.0007	0.0166	0.0729			Maternal BMI	0.00814973	0.0045	1.7959	199.459	-0.0007	0.017	0.074			Maternal BMI	0.00819157	0.0044	1.8437	234.932	-0.0004	0.0168	0.0665
		Maternal smoking	-0.0824873	0.0252	-3.2787	258.28	-0.1319	-0.0331	0.0012			Maternal smoking	-0.0837459	0.0253	-3.3129	248.843	-0.1333	-0.0342	0.0011			Maternal smoking	-0.083213	0.0253	-3.2887	251.123	-0.1328	-0.0336	0.0012
		Maternal alcohol cons.	0.0195589	0.0167	1.169	492.444	-0.0132	0.0523	0.243			Maternal alcohol cons.	0.0161603	0.0169	0.9554	426.002	-0.017	0.0493	0.3399			Maternal alcohol cons.	0.0158606	0.0169	0.9385	448.382	-0.0173	0.049	0.3485
		ELS * Physical activity	0.01285	0.0171	0.7514	217.416	-0.0207	0.0464	0.4532			ELS * sleep	-0.00928967	0.0301	-0.3086	57.2055	-0.0683	0.0497	0.7587			ELS * diet	-0.0113773	0.0227	-0.5013	87.6774	-0.0559	0.0331	0.6174
	Adiposity (R2= .25)	(Intercept)	-1.76182	0.7857	-2.2424	101.5	-3.3018	-0.2218	0.0271		Adiposity (R2= .25)	(Intercept)	-1.71173	0.7886	-2.1706	100.144	-3.2574	-0.1661	0.0323		Adiposity (R2= .25)	(Intercept)	-1.71833	0.7899	-2.1753	99.5229	-3.2665	-0.1701	0.032
		ELS (z-score)	0.124351	0.0183	6.7953	306.065	0.0885	0.1602	0			ELS (z-score)	0.117664	0.0279	4.221	119.421	0.063	0.1723	0			ELS (z-score)	0.127335	0.0183	6.9621	267.68	0.0915	0.1632	0
		Physical activity (z-score)	-0.0247254	0.0166	-1.4874	301.129	-0.0573	0.0078	0.138			Sleep (z-score)	-0.0131661	0.0328	-0.4011	44.8944	-0.0775	0.0511	0.6903			Diet (z-score)	-0.0172543	0.0168	-1.0268	211.144	-0.0502	0.0157	0.3057
		Age	0.0203603	0.056	0.3634	108.783	-0.0894	0.1301	0.717			Age	0.0170283	0.056	0.3043	109.228	-0.0927	0.1268	0.7615			Age	0.0176275	0.0563	0.3129	106.399	-0.0927	0.128	0.7549
		Female sex	0.727469	0.0309	23.5108	426.759	0.6669	0.788	0			Female sex	0.731117	0.0306	23.9008	454.81	0.6711	0.7911	0			Female sex	0.733049	0.0306	23.9297	449.481	0.6731	0.793	0
		Ethnicity	-0.141421	0.0411	-3.4436	220.44	-0.222	-0.0609	0.0007			Ethnicity	-0.142915	0.0411	-3.4767	226.787	-0.2235	-0.0624	0.0006			Ethnicity	-0.146256	0.0408	-3.5836	232.901	-0.2262	-0.0663	0.0004
		Maternal BMI	0.0547659	0.0042	13.1131	193.721	0.0465	0.063	0			Maternal BMI	0.0547493	0.0043	12.8577	172.125	0.0463	0.0632	0			Maternal BMI	0.0545717	0.0042	12.9907	188.667	0.0463	0.0628	0
		Maternal smoking	0.0331096	0.0224	1.4787	333.453	-0.0108	0.077	0.1402			Maternal smoking	0.0325981	0.0224	1.4552	330.546	-0.0113	0.0765	0.1466			Maternal smoking	0.031631	0.0224	1.4143	340.035	-0.0123	0.0755	0.1582
		Maternal alcohol cons.	-0.086412	0.016	-5.39	309.996	-0.1178	-0.0551	0			Maternal alcohol cons.	-0.0880484	0.0161	-5.4522	285.579	-0.1196	-0.0565	0			Maternal alcohol cons.	-0.086481	0.0162	-5.342	286.85	-0.1182	-0.0547	0
		ELS * Physical activity	0.00640144	0.0155	0.4132	236.664	-0.024	0.0368	0.6798			ELS * sleep	0.016827	0.0263	0.64	62.5282	-0.0347	0.0684	0.5245			ELS * diet	0.0120488	0.0175	0.687	182.271	-0.0223	0.0463	0.4929
* SE= standard error; Df = degrees of freedom; LCI = lower limit of the 95% confidence interval; UCI = upper limit of the 95% confidence interval; ELS = early-life stress

## Sheet: TableS5
			ALSPAC
			Physical activity											Sleep											Diet
			Predictor	Beta	SE	Statistic	Df	OR	LCIOR	UCIOR	P			Predictor	Beta	SE	Statistic	Df	OR	LCIOR	UCIOR	P			Predictor	Beta	SE	Statistic	Df	OR	LCIOR	UCIOR	P
	Prenatal ELS	High internalizing	(Intercept)	-6.6607	4.7335	-1.4071	138.764	0.0013	0	13.694	0.1616		High internalizing	(Intercept)	-6.6696	4.7384	-1.4076	138.223	0.0013	0	13.7037	0.1615		High internalizing	(Intercept)	-6.6621	4.7565	-1.4006	135.559	0.0013	0	14.3054	0.1636
			Prenatal ELS (z-score)	0.3087	0.0414	7.4598	436.313	1.3617	1.2555	1.4768	0			Prenatal ELS (z-score)	0.3076	0.0412	7.4739	452.704	1.3602	1.2546	1.4745	0			Prenatal ELS (z-score)	0.3059	0.0412	7.4257	457.393	1.3578	1.2525	1.472	0
			Physical activity (z-score)	-0.097	0.0461	-2.101	417.333	0.9076	0.8291	0.9934	0.0362			Sleep (z-score)	-0.049	0.0444	-1.1045	542.397	0.9522	0.8728	1.0388	0.2699			Diet (z-score)	-0.009	0.0467	-0.1925	307.644	0.991	0.9044	1.086	0.8475
			Age	0.3094	0.3482	0.8884	140.209	1.3626	0.6886	2.6963	0.3759			Age	0.3087	0.3487	0.8854	139.502	1.3617	0.6875	2.697	0.3774			Age	0.308	0.3498	0.8804	137.139	1.3607	0.6855	2.701	0.3802
			Female sex	0.4747	0.0849	5.5915	869.434	1.6075	1.3611	1.8986	0			Female sex	0.5091	0.0837	6.08	920.165	1.6638	1.4121	1.9604	0			Female sex	0.509	0.0838	6.0722	944.638	1.6636	1.4116	1.9606	0
			Ethnicity	-0.0246	0.2167	-0.1135	383.319	0.9757	0.6381	1.492	0.9097			Ethnicity	-0.0158	0.2177	-0.0726	362.36	0.9843	0.6424	1.5082	0.9422			Ethnicity	-0.0224	0.2176	-0.1028	364.379	0.9778	0.6383	1.4979	0.9182
			Maternal BMI	0.0147	0.0138	1.0622	375.228	1.0148	0.9877	1.0426	0.2888			Maternal BMI	0.0144	0.0138	1.0504	388.974	1.0145	0.9874	1.0423	0.2942			Maternal BMI	0.0147	0.0138	1.063	378.559	1.0148	0.9877	1.0426	0.2885
			Maternal smoking	0.022	0.0674	0.3262	158.931	1.0222	0.8957	1.1666	0.7447			Maternal smoking	0.0245	0.0673	0.3632	160.154	1.0248	0.8982	1.1693	0.717			Maternal smoking	0.0225	0.0674	0.3339	159.651	1.0228	0.8962	1.1672	0.7389
			Maternal alcohol cons.	-0.1151	0.0656	-1.754	476.993	0.8913	0.7837	1.0136	0.0801			Maternal alcohol cons.	-0.122	0.0663	-1.839	425.476	0.8851	0.7773	1.008	0.0666			Maternal alcohol cons.	-0.1168	0.0657	-1.7778	468.166	0.8898	0.7823	1.012	0.0761
			Prenatal ELS * Physical activity	-0.0325	0.039	-0.8338	462.795	0.968	0.8968	1.0449	0.4048			Prenatal ELS * sleep	0.0039	0.0373	0.105	535.499	1.0039	0.9331	1.0801	0.9164			Prenatal ELS * diet	-0.0316	0.0391	-0.8085	526.04	0.9689	0.8974	1.0461	0.4192
		High adiposity	(Intercept)	-7.9384	4.2859	-1.8522	107.586	0.0004	0	1.5872	0.0667		High adiposity	(Intercept)	-7.8395	4.2673	-1.8371	108.578	0.0004	0	1.6895	0.0689		High adiposity	(Intercept)	-7.7587	4.2868	-1.8099	106.575	0.0004	0	1.903	0.0731
			Prenatal ELS (z-score)	0.0868	0.039	2.2272	372.525	1.0907	1.0104	1.1773	0.0265			Prenatal ELS (z-score)	0.0839	0.0384	2.186	378.723	1.0875	1.0087	1.1725	0.0294			Prenatal ELS (z-score)	0.0828	0.0382	2.1697	397.377	1.0863	1.008	1.1708	0.0306
			Physical activity (z-score)	-0.2231	0.0411	-5.4233	239.418	0.8	0.7381	0.8671	0			Sleep (z-score)	-0.0574	0.0396	-1.4481	203.52	0.9442	0.8737	1.0204	0.1491			Diet (z-score)	-0.0463	0.0381	-1.2161	274.625	0.9548	0.8861	1.0288	0.225
			Age	0.1428	0.3154	0.4528	108.561	1.1535	0.6216	2.1404	0.6516			Age	0.1345	0.314	0.4283	109.495	1.144	0.6182	2.1169	0.6692			Age	0.1296	0.3152	0.4111	107.811	1.1384	0.6137	2.1115	0.6818
			Female sex	1.7034	0.0827	20.5969	379.902	5.4926	4.6707	6.4591	0			Female sex	1.7678	0.0819	21.5827	392.737	5.858	4.9892	6.878	0			Female sex	1.7715	0.0828	21.3885	356.638	5.8797	4.9989	6.9157	0
			Ethnicity	0.1482	0.2054	0.7216	303.354	1.1597	0.7754	1.7346	0.4711			Ethnicity	0.1587	0.206	0.7707	291.889	1.172	0.7827	1.755	0.4415			Ethnicity	0.1484	0.2061	0.7198	289.579	1.16	0.7745	1.7373	0.4722
			Maternal BMI	0.149	0.01	14.8845	279.983	1.1607	1.1381	1.1836	0			Maternal BMI	0.1485	0.0099	15.0686	310.568	1.1601	1.1378	1.1828	0			Maternal BMI	0.1481	0.0099	14.9892	305.574	1.1596	1.1373	1.1824	0
			Maternal smoking	0.1516	0.056	2.7061	149.99	1.1637	1.0427	1.2987	0.0076			Maternal smoking	0.1562	0.0557	2.8049	152.417	1.1691	1.0482	1.3039	0.0057			Maternal smoking	0.1523	0.0555	2.7432	154.442	1.1645	1.0445	1.2983	0.0068
			Maternal alcohol cons.	-0.1558	0.0597	-2.6101	205.059	0.8557	0.7612	0.962	0.0097			Maternal alcohol cons.	-0.1678	0.059	-2.8452	221.187	0.8455	0.7532	0.9492	0.0049			Maternal alcohol cons.	-0.1583	0.0591	-2.6788	215.888	0.8536	0.7602	0.9584	0.008
			Prenatal ELS * Physical activity	-0.0083	0.0393	-0.2106	284.955	0.9917	0.9182	1.0711	0.8334			Prenatal ELS * sleep	-0.0074	0.0353	-0.2093	378.852	0.9926	0.9263	1.0637	0.8343			Prenatal ELS * diet	0.0144	0.0389	0.3697	240.928	1.0145	0.94	1.0949	0.7119
		Comorbidity	(Intercept)	-18.8207	7.2574	-2.5933	181.849	0	0	0.0101	0.0103		Comorbidity	(Intercept)	-18.8217	7.2451	-2.5979	186.61	0	0	0.0098	0.0101		Comorbidity	(Intercept)	-18.6505	7.2083	-2.5874	189.385	0	0	0.0109	0.0104
			Prenatal ELS (z-score)	0.3996	0.0771	5.1814	214.738	1.4912	1.2821	1.7345	0			Prenatal ELS (z-score)	0.3978	0.0742	5.361	234.837	1.4885	1.2871	1.7216	0			Prenatal ELS (z-score)	0.3908	0.0746	5.2366	224.016	1.4782	1.2771	1.7109	0
			Physical activity (z-score)	-0.2936	0.1005	-2.9211	159.058	0.7456	0.6123	0.9079	0.004			Sleep (z-score)	-0.1637	0.0881	-1.8581	221.118	0.849	0.7144	1.009	0.0645			Diet (z-score)	-0.0547	0.082	-0.6674	450.271	0.9468	0.8062	1.1118	0.5048
			Age	0.7554	0.5342	1.414	182.735	2.1285	0.747	6.0644	0.1591			Age	0.7537	0.5334	1.4129	187.256	2.1248	0.7469	6.0446	0.1593			Age	0.7441	0.5314	1.4002	188.646	2.1045	0.7427	5.9634	0.1631
			Female sex	1.8169	0.1857	9.7865	566.582	6.1528	4.2756	8.854	0			Female sex	1.9041	0.1818	10.4711	716.617	6.7134	4.701	9.5872	0			Female sex	1.9	0.1834	10.3586	635.304	6.6859	4.6671	9.578	0
			Ethnicity	0.2778	0.4859	0.5716	171.922	1.3202	0.5094	3.4218	0.5683			Ethnicity	0.3065	0.4803	0.6382	183.693	1.3587	0.53	3.483	0.5241			Ethnicity	0.282	0.4813	0.5859	181.232	1.3258	0.5162	3.4054	0.5587
			Maternal BMI	0.1727	0.0172	10.0591	355.356	1.1885	1.1491	1.2293	0			Maternal BMI	0.172	0.017	10.1066	374.28	1.1877	1.1488	1.2279	0			Maternal BMI	0.1714	0.017	10.1017	387.443	1.187	1.1481	1.2272	0
			Maternal smoking	0.1141	0.1129	1.0105	196.311	1.1209	0.8984	1.3985	0.3135			Maternal smoking	0.1216	0.1127	1.0784	195.443	1.1293	0.9055	1.4085	0.2822			Maternal smoking	0.1153	0.1121	1.0288	202.629	1.1222	0.9009	1.398	0.3048
			Maternal alcohol cons.	-0.2566	0.1335	-1.9214	194.093	0.7737	0.5956	1.0051	0.0561			Maternal alcohol cons.	-0.2784	0.132	-2.1092	208.264	0.757	0.5844	0.9805	0.0361			Maternal alcohol cons.	-0.261	0.1325	-1.9695	201.154	0.7703	0.5941	0.9987	0.0503
			Prenatal ELS * Physical activity	0.0063	0.0869	0.0724	99.9153	1.0063	0.8487	1.1932	0.9425			Prenatal ELS * sleep	0.0433	0.0663	0.6533	259.132	1.0443	0.917	1.1892	0.5142			Prenatal ELS * diet	-0.0098	0.0696	-0.1406	279.059	0.9902	0.864	1.135	0.8883
	Postatal ELS	High internalizing	(Intercept)	-5.2916	4.8333	-1.0948	130.379	0.005	0	65.475	0.2756		High internalizing	(Intercept)	-5.2446	4.8416	-1.0832	129.425	0.0053	0	69.7513	0.2807		High internalizing	(Intercept)	-5.2066	4.8507	-1.0734	128.03	0.0055	0	73.7567	0.2851
			Postnatal ELS (z-score)	0.4458	0.0377	11.814	834.533	1.5617	1.4505	1.6815	0			Postnatal ELS (z-score)	0.4434	0.0377	11.7572	845.055	1.558	1.447	1.6775	0			Postnatal ELS (z-score)	0.4435	0.0378	11.7326	812.995	1.5582	1.4469	1.678	0
			Physical activity (z-score)	-0.1109	0.0474	-2.3404	402.555	0.895	0.8156	0.9822	0.0198			Sleep (z-score)	-0.0316	0.0469	-0.6734	395.891	0.9689	0.8838	1.0622	0.5011			Diet (z-score)	-0.0211	0.0488	-0.4321	259.207	0.9791	0.8898	1.0774	0.666
			Age	0.2018	0.3555	0.5677	131.912	1.2236	0.6096	2.4561	0.5712			Age	0.1975	0.3561	0.5547	130.917	1.2184	0.6063	2.4485	0.58			Age	0.195	0.3566	0.5468	129.634	1.2153	0.6041	2.4447	0.5855
			Female sex	0.4877	0.0854	5.7144	903.387	1.6286	1.3776	1.9253	0			Female sex	0.5207	0.0845	6.1604	896.467	1.6832	1.4263	1.9864	0			Female sex	0.5225	0.0847	6.1714	908.716	1.6862	1.4283	1.9908	0
			Ethnicity	0.0211	0.2209	0.0954	350.68	1.0213	0.6624	1.5747	0.924			Ethnicity	0.0207	0.2217	0.0933	336.706	1.0209	0.6611	1.5765	0.9257			Ethnicity	0.0158	0.2213	0.0713	342.57	1.0159	0.6584	1.5676	0.9432
			Maternal BMI	0.0171	0.0138	1.2329	384.059	1.0172	0.9901	1.0451	0.2184			Maternal BMI	0.017	0.0138	1.2261	382.092	1.0171	0.99	1.045	0.2209			Maternal BMI	0.0169	0.0139	1.2216	379.601	1.017	0.9897	1.0451	0.2226
			Maternal smoking	0.0081	0.0687	0.1177	140.351	1.0081	0.8811	1.1534	0.9064			Maternal smoking	0.0102	0.0686	0.1483	140.834	1.0103	0.8832	1.1556	0.8823			Maternal smoking	0.0072	0.0688	0.1046	139.451	1.0072	0.8802	1.1526	0.9169
			Maternal alcohol cons.	-0.1875	0.0668	-2.8077	465.393	0.829	0.7273	0.945	0.0052			Maternal alcohol cons.	-0.1933	0.0674	-2.8661	421.82	0.8242	0.7222	0.9406	0.0044			Maternal alcohol cons.	-0.1887	0.067	-2.817	453.246	0.828	0.7261	0.9442	0.0051
			Postnatal ELS * Physical activity	0.0184	0.0407	0.4515	212.346	1.0186	0.9405	1.1032	0.6521			Postnatal ELS * sleep	-0.0123	0.0367	-0.335	253.75	0.9878	0.9192	1.0614	0.7379			Postnatal ELS * diet	-0.0136	0.0392	-0.3472	446.56	0.9865	0.9135	1.0653	0.7286
		High adiposity	(Intercept)	-7.8011	4.2946	-1.8165	107.017	0.0004	0	1.8521	0.0721		High adiposity	(Intercept)	-7.7006	4.2787	-1.7997	107.823	0.0005	0	1.9851	0.0747		High adiposity	(Intercept)	-7.614	4.3085	-1.7672	104.911	0.0005	0	2.2948	0.0801
			Postnatal ELS (z-score)	0.0712	0.0394	1.8053	425.824	1.0738	0.994	1.16	0.0717			Postnatal ELS (z-score)	0.0705	0.0389	1.813	412.067	1.073	0.9943	1.1581	0.0706			Postnatal ELS (z-score)	0.0741	0.0383	1.9335	464.347	1.0769	0.999	1.1609	0.0538
			Physical activity (z-score)	-0.2225	0.0412	-5.3987	233.497	0.8005	0.7384	0.8678	0			Sleep (z-score)	-0.0541	0.0396	-1.3677	206.522	0.9473	0.8766	1.0238	0.1729			Diet (z-score)	-0.0486	0.0382	-1.2712	266.532	0.9526	0.8838	1.0266	0.2048
			Age	0.1319	0.3161	0.4173	107.892	1.141	0.6141	2.1201	0.6773			Age	0.1237	0.3151	0.3926	108.516	1.1317	0.6102	2.0987	0.6954			Age	0.1183	0.317	0.3731	105.921	1.1256	0.6047	2.0951	0.7098
			Female sex	1.7044	0.0826	20.6264	383.804	5.4981	4.6763	6.4643	0			Female sex	1.7687	0.0819	21.5909	393.124	5.8632	4.9937	6.8842	0			Female sex	1.7726	0.0829	21.3943	356.215	5.8861	5.0034	6.9246	0
			Ethnicity	0.1375	0.2059	0.6677	292.868	1.1474	0.7664	1.7178	0.5048			Ethnicity	0.1459	0.2055	0.7099	294.7	1.1571	0.7735	1.731	0.4783			Ethnicity	0.1382	0.2057	0.6718	291.148	1.1482	0.7672	1.7184	0.5022
			Maternal BMI	0.1499	0.01	14.9891	280.419	1.1617	1.1392	1.1847	0			Maternal BMI	0.1493	0.0098	15.1858	314.671	1.161	1.1389	1.1835	0			Maternal BMI	0.1489	0.0099	15.1058	308.814	1.1606	1.1383	1.1833	0
			Maternal smoking	0.162	0.0554	2.9219	145.861	1.1759	1.0549	1.3107	0.004			Maternal smoking	0.1666	0.055	3.0283	149.338	1.1813	1.0606	1.3157	0.0029			Maternal smoking	0.1619	0.055	2.9446	150.344	1.1757	1.0556	1.3096	0.0037
			Maternal alcohol cons.	-0.1664	0.0598	-2.784	209.37	0.8467	0.7531	0.952	0.0059			Maternal alcohol cons.	-0.1781	0.059	-3.0204	228.312	0.8369	0.7455	0.9395	0.0028			Maternal alcohol cons.	-0.1686	0.0592	-2.8461	219.268	0.8448	0.7523	0.9488	0.0048
			Postnatal ELS * Physical activity	-0.0135	0.0408	-0.3312	293.199	0.9866	0.9108	1.0687	0.7407			Postnatal ELS * sleep	-0.0336	0.0397	-0.8468	148.324	0.967	0.8946	1.0452	0.3984			Postnatal ELS * diet	0.0043	0.041	0.1037	225.187	1.0043	0.9268	1.0883	0.9175
		Comorbidity	(Intercept)	-18.0449	7.3121	-2.4678	176.424	0	0	0.0244	0.0145		Comorbidity	(Intercept)	-17.8937	7.3036	-2.45	180.546	0	0	0.0279	0.0152		Comorbidity	(Intercept)	-17.7343	7.2533	-2.445	183.874	0	0	0.0297	0.0154
			Postnatal ELS (z-score)	0.4954	0.0788	6.2835	143.278	1.6412	1.4063	1.9152	0			Postnatal ELS (z-score)	0.4766	0.0762	6.2517	155.713	1.6106	1.3871	1.87	0			Postnatal ELS (z-score)	0.4784	0.0752	6.3657	164.599	1.6135	1.3924	1.8697	0
			Physical activity (z-score)	-0.321	0.1022	-3.1422	149.351	0.7254	0.5937	0.8863	0.002			Sleep (z-score)	-0.1454	0.0841	-1.7291	365.57	0.8647	0.7333	1.0196	0.0846			Diet (z-score)	-0.0747	0.0823	-0.9081	480.721	0.928	0.7898	1.0905	0.3643
			Age	0.6929	0.5369	1.2906	179.522	1.9995	0.6981	5.7272	0.1985			Age	0.682	0.5367	1.2706	182.847	1.9778	0.6908	5.6629	0.2055			Age	0.6726	0.5335	1.2607	185.265	1.9593	0.6886	5.5748	0.209
			Female sex	1.824	0.1857	9.8239	574.296	6.1966	4.3061	8.9171	0			Female sex	1.906	0.183	10.4138	656.174	6.7261	4.6989	9.628	0			Female sex	1.9062	0.1841	10.3549	609.445	6.7275	4.6897	9.6508	0
			Ethnicity	0.292	0.4823	0.6053	181.142	1.3391	0.5203	3.4463	0.5457			Ethnicity	0.3024	0.4832	0.6258	179.036	1.3531	0.5248	3.4885	0.5322			Ethnicity	0.2841	0.4829	0.5884	178.906	1.3286	0.5156	3.4232	0.557
			Maternal BMI	0.1754	0.0172	10.197	357.493	1.1917	1.1522	1.2326	0			Maternal BMI	0.1749	0.0171	10.227	369.31	1.1911	1.1519	1.2317	0			Maternal BMI	0.1742	0.0171	10.1967	372.186	1.1903	1.1511	1.2309	0
			Maternal smoking	0.1253	0.1133	1.1062	179.883	1.1335	0.9078	1.4153	0.2701			Maternal smoking	0.1327	0.113	1.1746	180.438	1.1419	0.915	1.425	0.2417			Maternal smoking	0.1249	0.1129	1.1058	180.83	1.133	0.9081	1.4137	0.2703
			Maternal alcohol cons.	-0.3291	0.1333	-2.4687	209.674	0.7196	0.5541	0.9344	0.0144			Maternal alcohol cons.	-0.3478	0.1323	-2.6281	219.471	0.7062	0.5449	0.9153	0.0092			Maternal alcohol cons.	-0.3323	0.1324	-2.5097	215.937	0.7173	0.5533	0.9298	0.0128
			Postnatal ELS * Physical activity	0.0699	0.0767	0.9115	133.653	1.0724	0.9227	1.2464	0.3637			Postnatal ELS * sleep	0.0203	0.0633	0.3201	194.389	1.0205	0.9014	1.1553	0.7493			Postnatal ELS * diet	0.0192	0.0723	0.2657	209.591	1.0194	0.8847	1.1746	0.7908
			GenR
			Physical activity											Sleep											Diet
			Predictor	Beta	SE	Statistic	Df	OR	LCIOR	UCIOR	P			Predictor	Beta	SE	Statistic	Df	OR	LCIOR	UCIOR	P			Predictor	Beta	SE	Statistic	Df	OR	LCIOR	UCIOR	P
	Prenatal ELS	High internalizing	(Intercept)	-3.3595	2.1861	-1.5367	325.826	0.0348	0.0005	2.5225	0.1253		High internalizing	(Intercept)	-3.1363	2.1882	-1.4333	329.911	0.0434	0.0006	3.1663	0.1527		High internalizing	(Intercept)	-3.2191	2.1908	-1.4694	320.133	0.04	0.0005	2.9296	0.1427
			Prenatal ELS (z-score)	0.4978	0.0555	8.9735	495.182	1.6451	1.4755	1.8341	0			Prenatal ELS (z-score)	0.5169	0.0781	6.6159	299.739	1.6768	1.4388	1.9542	0			Prenatal ELS (z-score)	0.504	0.0547	9.2128	483.222	1.6553	1.487	1.8427	0
			Physical activity (z-score)	-0.157	0.0543	-2.8907	531.511	0.8547	0.7684	0.9507	0.004			Sleep (z-score)	-0.0529	0.1612	-0.3283	33.5275	0.9485	0.6915	1.3009	0.7448			Diet (z-score)	0.0197	0.0593	0.3332	176.273	1.0199	0.908	1.1456	0.7393
			Age	0.115	0.1578	0.7289	340.518	1.1219	0.8234	1.5285	0.4666			Age	0.0961	0.1597	0.6019	312.045	1.1009	0.805	1.5055	0.5476			Age	0.1027	0.158	0.6496	335.652	1.1082	0.813	1.5104	0.5164
			Female sex	0.1911	0.1015	1.8828	624.244	1.2106	0.9922	1.477	0.0602			Female sex	0.2148	0.101	2.1269	633.615	1.2396	1.017	1.511	0.0338			Female sex	0.2142	0.1012	2.1176	602.854	1.2389	1.016	1.5107	0.0346
			Ethnicity	0.2868	0.1244	2.305	936.043	1.3322	1.0439	1.7	0.0214			Ethnicity	0.2799	0.1284	2.1804	639.559	1.323	1.0286	1.7016	0.0296			Ethnicity	0.2757	0.1249	2.2065	912.512	1.3175	1.0314	1.6829	0.0276
			Maternal BMI	0.0061	0.0142	0.4277	358.453	1.0061	0.9785	1.0345	0.6691			Maternal BMI	0.007	0.0144	0.4854	313.579	1.007	0.979	1.0359	0.6278			Maternal BMI	0.0073	0.0143	0.5122	331.984	1.0073	0.9795	1.036	0.6089
			Maternal smoking	-0.0955	0.0786	-1.2149	248.85	0.9089	0.7791	1.0603	0.2255			Maternal smoking	-0.0985	0.0799	-1.2332	226.183	0.9062	0.7748	1.0598	0.2188			Maternal smoking	-0.0943	0.079	-1.1937	243.365	0.91	0.7795	1.0624	0.2338
			Maternal alcohol cons.	-0.0315	0.0506	-0.6236	636.474	0.969	0.8775	1.07	0.5331			Maternal alcohol cons.	-0.0421	0.0514	-0.8177	496.832	0.9588	0.8669	1.0604	0.4139			Maternal alcohol cons.	-0.0439	0.051	-0.8606	564.498	0.957	0.866	1.0577	0.3898
			Prenatal ELS * Physical activity	0.0825	0.0492	1.6775	232.225	1.086	0.9862	1.1959	0.0948			Prenatal ELS * sleep	-0.0077	0.0734	-0.1045	92.6734	0.9923	0.8594	1.1459	0.917			Prenatal ELS * diet	0.0293	0.0577	0.5069	135.401	1.0297	0.9196	1.153	0.613
		High adiposity	(Intercept)	-7.4164	2.4671	-3.0061	114.928	0.0006	0	0.0757	0.0033		High adiposity	(Intercept)	-7.3315	2.4734	-2.9641	114.626	0.0007	0	0.0834	0.0037		High adiposity	(Intercept)	-7.4058	2.4769	-2.99	112.704	0.0006	0	0.078	0.0034
			Prenatal ELS (z-score)	0.2382	0.0607	3.9253	480.066	1.269	1.1266	1.4293	0.0001			Prenatal ELS (z-score)	0.2335	0.0841	2.7749	329.571	1.263	1.0711	1.4893	0.0058			Prenatal ELS (z-score)	0.2329	0.0597	3.9001	503.155	1.2623	1.1229	1.4189	0.0001
			Physical activity (z-score)	-0.0363	0.0558	-0.6502	376.986	0.9644	0.8644	1.0758	0.516			Sleep (z-score)	-0.0691	0.1418	-0.4871	36.2973	0.9332	0.7068	1.2322	0.6291			Diet (z-score)	-0.0024	0.0522	-0.0469	604.649	0.9976	0.9006	1.1051	0.9626
			Age	0.236	0.1779	1.3267	116.806	1.2662	0.8934	1.7944	0.1872			Age	0.2318	0.1786	1.2976	115.705	1.2609	0.8885	1.7894	0.197			Age	0.235	0.1785	1.3166	114.591	1.2649	0.8915	1.7947	0.1906
			Female sex	1.0047	0.1192	8.4279	245.041	2.7311	2.1621	3.4499	0			Female sex	1.0034	0.1169	8.5863	275.921	2.7275	2.169	3.4299	0			Female sex	1.0055	0.1176	8.5523	259.391	2.7333	2.1706	3.4418	0
			Ethnicity	-0.4089	0.1197	-3.4156	678.41	0.6644	0.5254	0.8401	0.0007			Ethnicity	-0.4173	0.1349	-3.0933	219.14	0.6588	0.5058	0.8582	0.0022			Ethnicity	-0.4184	0.1189	-3.519	759.427	0.6581	0.5213	0.8308	0.0005
			Maternal BMI	0.1033	0.0129	8.0384	223.44	1.1088	1.0811	1.1372	0			Maternal BMI	0.1029	0.0131	7.8303	193.865	1.1084	1.0803	1.1372	0			Maternal BMI	0.1034	0.0129	8.0236	221.102	1.1089	1.0812	1.1373	0
			Maternal smoking	0.1498	0.0716	2.0924	452.182	1.1616	1.0095	1.3366	0.037			Maternal smoking	0.1502	0.0724	2.0755	404.962	1.1621	1.0083	1.3392	0.0386			Maternal smoking	0.1512	0.0717	2.1107	446.999	1.1632	1.0107	1.3387	0.0354
			Maternal alcohol cons.	-0.2298	0.0542	-4.2414	508.531	0.7947	0.7146	0.8838	0			Maternal alcohol cons.	-0.2333	0.0543	-4.2977	485.91	0.7919	0.712	0.8808	0			Maternal alcohol cons.	-0.2329	0.0544	-4.2793	480.193	0.7922	0.7121	0.8814	0
			Prenatal ELS * Physical activity	0.075	0.0548	1.3682	196.605	1.0779	0.9681	1.2001	0.1728			Prenatal ELS * sleep	0.029	0.0657	0.4419	233.525	1.0294	0.905	1.1709	0.659			Prenatal ELS * diet	0.0248	0.0583	0.425	226.299	1.0251	0.9144	1.1492	0.6713
		Comorbidity	(Intercept)	-11.6705	3.0684	-3.8035	332.709	0	0	0.0035	0.0002		Comorbidity	(Intercept)	-11.4829	3.0383	-3.7794	361.433	0	0	0.004	0.0002		Comorbidity	(Intercept)	-11.4911	3.0589	-3.7566	338.272	0	0	0.0041	0.0002
			Prenatal ELS (z-score)	0.7958	0.0793	10.0398	510.295	2.2162	1.8972	2.5889	0			Prenatal ELS (z-score)	0.8078	0.1114	7.2534	268.408	2.243	1.803	2.7903	0			Prenatal ELS (z-score)	0.7864	0.0813	9.6679	324.402	2.1955	1.8721	2.5747	0
			Physical activity (z-score)	-0.2185	0.1113	-1.9632	194.334	0.8037	0.6462	0.9996	0.051			Sleep (z-score)	-0.0566	0.1539	-0.3675	72.5613	0.945	0.6989	1.2777	0.7143			Diet (z-score)	-0.1392	0.1233	-1.1293	98.9701	0.8701	0.6833	1.1079	0.2615
			Age	0.3791	0.2213	1.7131	336.026	1.461	0.9468	2.2543	0.0876			Age	0.3625	0.2194	1.6521	359.354	1.4369	0.9347	2.209	0.0994			Age	0.3675	0.2207	1.6652	338.423	1.4441	0.937	2.2257	0.0968
			Female sex	1.1695	0.1841	6.3522	488.467	3.2204	2.2449	4.6197	0			Female sex	1.1944	0.1825	6.5438	496.017	3.3016	2.3087	4.7214	0			Female sex	1.1979	0.1831	6.5425	483.153	3.3132	2.3141	4.7435	0
			Ethnicity	-0.1556	0.2001	-0.7777	320.043	0.8559	0.5782	1.2669	0.4373			Ethnicity	-0.1731	0.2003	-0.8644	344.696	0.8411	0.568	1.2454	0.388			Ethnicity	-0.2006	0.1999	-1.0037	346.093	0.8182	0.553	1.2107	0.3162
			Maternal BMI	0.1329	0.0166	7.9859	487.334	1.1421	1.1056	1.1799	0			Maternal BMI	0.1339	0.0168	7.9835	446.864	1.1433	1.1062	1.1816	0			Maternal BMI	0.1327	0.0167	7.9399	478.256	1.1419	1.1051	1.1799	0
			Maternal smoking	-0.0151	0.1088	-0.139	524.957	0.985	0.7958	1.2191	0.8895			Maternal smoking	-0.0127	0.1087	-0.1165	544.895	0.9874	0.7979	1.2218	0.9073			Maternal smoking	-0.0157	0.109	-0.1437	528.031	0.9844	0.7951	1.2189	0.8858
			Maternal alcohol cons.	-0.0582	0.0907	-0.6414	313.811	0.9435	0.7898	1.127	0.5217			Maternal alcohol cons.	-0.0708	0.0915	-0.7735	285.044	0.9316	0.7787	1.1146	0.4399			Maternal alcohol cons.	-0.0648	0.091	-0.7117	303.197	0.9373	0.7841	1.1203	0.4772
			Prenatal ELS * Physical activity	0.1209	0.0649	1.8639	394.65	1.1285	0.9937	1.2816	0.0631			Prenatal ELS * sleep	0.0237	0.0874	0.2712	182.216	1.024	0.8628	1.2153	0.7865			Prenatal ELS * diet	0.1188	0.081	1.4672	156.456	1.1261	0.9608	1.3199	0.1443
	Postatal ELS	High internalizing	(Intercept)	-2.4385	2.223	-1.0969	300.182	0.0873	0.0011	6.8113	0.2736		High internalizing	(Intercept)	-2.2272	2.2182	-1.004	312.269	0.1078	0.0014	8.3351	0.3161		High internalizing	(Intercept)	-2.3207	2.2316	-1.0399	290.921	0.0982	0.0012	7.7931	0.2992
			Postnatal ELS (z-score)	0.5939	0.0563	10.5563	306.219	1.811	1.6218	2.0223	0			Postnatal ELS (z-score)	0.6398	0.0823	7.7701	158.157	1.8961	1.6136	2.228	0			Postnatal ELS (z-score)	0.6055	0.0538	11.2626	402.642	1.8322	1.6488	2.0359	0
			Physical activity (z-score)	-0.1228	0.0566	-2.168	420.435	0.8844	0.7916	0.9882	0.0307			Sleep (z-score)	-0.0413	0.1676	-0.2463	33.3704	0.9595	0.6909	1.3327	0.807			Diet (z-score)	0.0331	0.0598	0.5534	190.807	1.0337	0.9193	1.1622	0.5806
			Age	0.0562	0.1604	0.3503	314.623	1.0578	0.7725	1.4486	0.7263			Age	0.0387	0.1616	0.2392	299.813	1.0395	0.7573	1.4268	0.8111			Age	0.0458	0.1606	0.2848	310.094	1.0469	0.7642	1.4342	0.776
			Female sex	0.2278	0.1024	2.2249	632.818	1.2558	1.0275	1.535	0.0264			Female sex	0.2497	0.1014	2.4627	690.284	1.2836	1.0523	1.5659	0.014			Female sex	0.2469	0.102	2.4215	622.358	1.2801	1.0481	1.5633	0.0157
			Ethnicity	0.1999	0.121	1.652	872.322	1.2213	0.9634	1.5481	0.0989			Ethnicity	0.1908	0.1239	1.5395	673.629	1.2102	0.9493	1.5429	0.1242			Ethnicity	0.1912	0.1211	1.5783	879.854	1.2107	0.9549	1.535	0.1149
			Maternal BMI	0.0013	0.0143	0.0928	373.502	1.0013	0.9736	1.0298	0.9261			Maternal BMI	0.0017	0.0145	0.12	325.797	1.0017	0.9736	1.0306	0.9046			Maternal BMI	0.0023	0.0144	0.1625	341.293	1.0023	0.9744	1.031	0.871
			Maternal smoking	-0.0884	0.0779	-1.1346	248.186	0.9154	0.7858	1.0664	0.2576			Maternal smoking	-0.0899	0.0797	-1.1277	214.406	0.914	0.7818	1.0686	0.2607			Maternal smoking	-0.0863	0.0784	-1.1001	241.616	0.9173	0.7867	1.0697	0.2724
			Maternal alcohol cons.	-0.037	0.051	-0.7243	611.633	0.9637	0.872	1.065	0.4692			Maternal alcohol cons.	-0.0441	0.052	-0.8483	473.906	0.9569	0.8641	1.0595	0.3967			Maternal alcohol cons.	-0.0487	0.0514	-0.9458	552.76	0.9525	0.8612	1.0534	0.3447
			Postnatal ELS * Physical activity	0.056	0.0486	1.1538	339.768	1.0576	0.9615	1.1633	0.2494			Postnatal ELS * sleep	0.0013	0.0799	0.0159	71.5693	1.0013	0.8562	1.1711	0.9874			Postnatal ELS * diet	-0.0348	0.0559	-0.623	187.29	0.9658	0.8656	1.0776	0.5341
		High adiposity	(Intercept)	-7.1259	2.4652	-2.8906	116.7	0.0008	0	0.1009	0.0046		High adiposity	(Intercept)	-7.0203	2.4821	-2.8284	114.596	0.0009	0	0.1159	0.0055		High adiposity	(Intercept)	-7.1075	2.4797	-2.8663	113.698	0.0008	0	0.1057	0.0049
			Postnatal ELS (z-score)	0.2083	0.06	3.4729	446.13	1.2316	1.0949	1.3853	0.0006			Postnatal ELS (z-score)	0.2127	0.0881	2.4143	202.766	1.237	1.0408	1.4702	0.0167			Postnatal ELS (z-score)	0.2071	0.0596	3.4754	410.129	1.2301	1.0945	1.3825	0.0006
			Physical activity (z-score)	-0.0245	0.0564	-0.4337	304.665	0.9758	0.8737	1.0899	0.6648			Sleep (z-score)	-0.064	0.1437	-0.4455	35.9432	0.938	0.7078	1.2432	0.6586			Diet (z-score)	-0.0022	0.0516	-0.0418	658.062	0.9978	0.9018	1.104	0.9667
			Age	0.2187	0.1779	1.2297	118.322	1.2445	0.8781	1.7636	0.2212			Age	0.2129	0.1792	1.1879	115.817	1.2373	0.8708	1.7579	0.2373			Age	0.2169	0.1789	1.2121	115.077	1.2422	0.8748	1.7639	0.2279
			Female sex	1.0076	0.1185	8.5016	256.564	2.739	2.1713	3.4551	0			Female sex	1.0094	0.1163	8.6798	288.527	2.744	2.1846	3.4465	0			Female sex	1.0102	0.117	8.6347	270.86	2.7462	2.1834	3.454	0
			Ethnicity	-0.4838	0.1158	-4.177	621.733	0.6164	0.4913	0.7735	0			Ethnicity	-0.4896	0.1333	-3.6725	184.362	0.6129	0.472	0.7959	0.0003			Ethnicity	-0.4901	0.1147	-4.274	720.359	0.6126	0.4892	0.767	0
			Maternal BMI	0.1022	0.0128	7.9616	228.247	1.1076	1.0802	1.1357	0			Maternal BMI	0.1017	0.0131	7.7491	197.81	1.1071	1.079	1.1358	0			Maternal BMI	0.1022	0.0128	7.9788	232.506	1.1076	1.0802	1.1357	0
			Maternal smoking	0.1761	0.0703	2.5064	440.831	1.1926	1.0391	1.3687	0.0126			Maternal smoking	0.1759	0.071	2.4794	401.592	1.1923	1.0374	1.3703	0.0136			Maternal smoking	0.1778	0.0703	2.5295	442.93	1.1946	1.0408	1.3711	0.0118
			Maternal alcohol cons.	-0.2389	0.0541	-4.4144	493.804	0.7875	0.7083	0.8756	0			Maternal alcohol cons.	-0.2403	0.0542	-4.4346	480.243	0.7864	0.7071	0.8745	0			Maternal alcohol cons.	-0.2414	0.0541	-4.4599	494.511	0.7855	0.7065	0.8734	0
			Postnatal ELS * Physical activity	0.0457	0.0537	0.8502	331.356	1.0468	0.9422	1.1629	0.3958			Postnatal ELS * sleep	0.0354	0.0689	0.5136	194.461	1.036	0.9052	1.1858	0.6081			Postnatal ELS * diet	-0.0287	0.0607	-0.4729	221.036	0.9717	0.8627	1.0945	0.6367
		Comorbidity	(Intercept)	-10.4606	3.0346	-3.4471	359.165	0	0	0.011	0.0006		Comorbidity	(Intercept)	-10.3009	3.0063	-3.4264	393.673	0	0	0.0122	0.0007		Comorbidity	(Intercept)	-10.3043	3.0335	-3.3968	363.314	0	0	0.0128	0.0008
			Postnatal ELS (z-score)	0.8849	0.0869	10.1846	202	2.4227	2.0433	2.8726	0			Postnatal ELS (z-score)	0.8994	0.1203	7.4769	172.617	2.4581	1.9418	3.1118	0			Postnatal ELS (z-score)	0.8896	0.0867	10.261	180.383	2.4342	2.0538	2.885	0
			Physical activity (z-score)	-0.1467	0.1129	-1.2987	203.63	0.8636	0.6921	1.0774	0.1955			Sleep (z-score)	-0.0333	0.1544	-0.2157	80.412	0.9672	0.7147	1.3091	0.8298			Diet (z-score)	-0.1053	0.1329	-0.7925	88.2868	0.9001	0.6937	1.1679	0.4302
			Age	0.3041	0.2185	1.3916	367.86	1.3554	0.8832	2.08	0.1649			Age	0.2903	0.2163	1.3425	407.405	1.3368	0.8749	2.0427	0.1802			Age	0.2928	0.2187	1.3386	366.96	1.3402	0.873	2.0574	0.1815
			Female sex	1.2179	0.1851	6.5801	511.294	3.3801	2.3516	4.8583	0			Female sex	1.2419	0.1846	6.7278	495.988	3.4622	2.4111	4.9715	0			Female sex	1.2453	0.1842	6.7603	510.693	3.474	2.4212	4.9845	0
			Ethnicity	-0.3322	0.1882	-1.7655	430.708	0.7173	0.4961	1.0374	0.0782			Ethnicity	-0.3439	0.1891	-1.8188	453.683	0.709	0.4894	1.0271	0.0696			Ethnicity	-0.3631	0.1884	-1.9271	434.552	0.6955	0.4808	1.0062	0.0546
			Maternal BMI	0.1256	0.0169	7.4475	483.387	1.1338	1.0969	1.172	0			Maternal BMI	0.1263	0.017	7.4514	461.41	1.1346	1.0974	1.1731	0			Maternal BMI	0.1257	0.0169	7.4566	495.642	1.1339	1.097	1.1721	0
			Maternal smoking	0.0139	0.1148	0.1212	306.992	1.014	0.8097	1.2699	0.9036			Maternal smoking	0.0138	0.1145	0.1204	318.681	1.0139	0.8101	1.269	0.9043			Maternal smoking	0.0123	0.1146	0.107	316.733	1.0124	0.8087	1.2673	0.9149
			Maternal alcohol cons.	-0.0724	0.0918	-0.7886	314.934	0.9302	0.777	1.1135	0.4309			Maternal alcohol cons.	-0.0809	0.0927	-0.8729	283.653	0.9223	0.7691	1.106	0.3834			Maternal alcohol cons.	-0.0759	0.0922	-0.8233	299.924	0.9269	0.7737	1.1105	0.411
			Postnatal ELS * Physical activity	0.0682	0.071	0.9603	260.895	1.0706	0.9315	1.2304	0.3378			Postnatal ELS * sleep	0.0205	0.0937	0.2183	162.192	1.0207	0.8495	1.2265	0.8275			Postnatal ELS * diet	0.0382	0.0814	0.4687	199.775	1.0389	0.8857	1.2187	0.6398
* SE= standard error; Df = degrees of freedom; OR = odds ratio; LCI = lower limit of the 95% confidence interval; UCI = upper limit of the 95% confidence interval; ELS = early-life stress

## Sheet: TableS6
		ALSPAC
		Physical activity											Sleep											Diet
		Predictor	Beta	SE	Statistic	Df	OR	LCIOR	UCIOR	P			Predictor	Beta	SE	Statistic	Df	OR	LCIOR	UCIOR	P			Predictor	Beta	SE	Statistic	Df	OR	LCIOR	UCIOR	P
	High internalizing	(Intercept)	-5.1256	4.8054	-1.0666	134.02	0.0059	0	73.1845	0.2881		High internalizing	(Intercept)	-5.2214	4.8089	-1.0858	134.158	0.0054	0	66.9566	0.2795		High internalizing	(Intercept)	-5.2547	4.8374	-1.0863	130.179	0.0052	0	68.4843	0.2794
		ELS (z-score)	0.4548	0.0506	8.9905	722.208	1.5759	1.4271	1.7402	0			ELS (z-score)	0.4366	0.1472	2.9662	238.319	1.5474	1.1596	2.065	0.0033			ELS (z-score)	0.5103	0.0696	7.3282	561.136	1.6658	1.4534	1.9093	0
		Physical activity > 3 times p.w.	-0.2124	0.0932	-2.278	444.234	0.8086	0.6736	0.9707	0.0232			Sleep > 9 and < 12 hours	-0.0096	0.2012	-0.0478	291.002	0.9904	0.6677	1.4692	0.9619			Diet > median (3)	0.0382	0.1106	0.3457	228.637	1.0389	0.8365	1.2904	0.7299
		Age	0.197	0.3532	0.5579	135.962	1.2177	0.6094	2.4334	0.5779			Age	0.1958	0.3541	0.553	134.019	1.2163	0.6076	2.4347	0.5812			Age	0.1956	0.3556	0.5502	131.849	1.216	0.6057	2.4414	0.5831
		Female sex	0.4925	0.0849	5.8011	966.712	1.6364	1.3855	1.9327	0			Female sex	0.5204	0.0845	6.158	899.358	1.6827	1.4259	1.9858	0			Female sex	0.5196	0.0847	6.1375	901.983	1.6814	1.4242	1.985	0
		Ethnicity	0.0386	0.221	0.1745	356.29	1.0394	0.674	1.6028	0.8616			Ethnicity	0.0448	0.2224	0.2014	335.413	1.0458	0.6763	1.6172	0.8405			Ethnicity	0.0399	0.2217	0.1801	343.538	1.0407	0.6739	1.6071	0.8572
		Maternal BMI	0.0165	0.0138	1.1888	381.672	1.0166	0.9895	1.0445	0.2353			Maternal BMI	0.0166	0.0138	1.201	386.68	1.0167	0.9896	1.0446	0.2305			Maternal BMI	0.0167	0.0139	1.2061	371.984	1.0168	0.9895	1.0449	0.2285
		Maternal smoking	-0.0118	0.0689	-0.1705	141.369	0.9883	0.8634	1.1312	0.8648			Maternal smoking	-0.0086	0.0688	-0.1251	142.187	0.9914	0.8664	1.1346	0.9006			Maternal smoking	-0.0084	0.0689	-0.122	142.135	0.9916	0.8664	1.135	0.9031
		Maternal alcohol cons.	-0.1803	0.0669	-2.693	446.877	0.835	0.7324	0.952	0.0073			Maternal alcohol cons.	-0.1838	0.067	-2.745	443.273	0.8321	0.7297	0.9489	0.0063			Maternal alcohol cons.	-0.1839	0.0668	-2.7514	456.01	0.832	0.7299	0.9484	0.0062
		ELS * Physical activity	-0.0016	0.0836	-0.0188	209.686	0.9984	0.8475	1.1762	0.985			ELS * sleep	0.02	0.1563	0.128	202.065	1.0202	0.751	1.3859	0.8983			ELS * diet	-0.0786	0.0857	-0.9171	342.096	0.9244	0.7815	1.0935	0.3597
	High adiposity	(Intercept)	-7.5213	4.2905	-1.753	107.358	0.0005	0	2.4305	0.0825		High adiposity	(Intercept)	-7.3883	4.2927	-1.7211	106.873	0.0006	0	2.7882	0.0881		High adiposity	(Intercept)	-7.5207	4.2901	-1.753	106.609	0.0005	0	2.43	0.0825
		ELS (z-score)	0.0892	0.049	1.8209	463.38	1.0933	0.9932	1.2035	0.0693			ELS (z-score)	0.1193	0.1273	0.9371	390.531	1.1267	0.8779	1.446	0.3493			ELS (z-score)	0.0819	0.0774	1.0574	182.259	1.0853	0.9326	1.2631	0.2917
		Physical activity > 3 times p.w.	-0.3694	0.0782	-4.7258	271.178	0.6911	0.5929	0.8056	0			Sleep > 9 and < 12 hours	-0.2066	0.1505	-1.3727	261.381	0.8133	0.6056	1.0924	0.171			Diet > median (3)	-0.115	0.0822	-1.3989	298.323	0.8914	0.7587	1.0472	0.1629
		Age	0.1249	0.3158	0.3954	108.263	1.133	0.6101	2.1041	0.6933			Age	0.1148	0.3156	0.3639	107.84	1.1216	0.6042	2.0821	0.7166			Age	0.117	0.3163	0.3699	106.711	1.1241	0.6047	2.0895	0.7122
		Female sex	1.7197	0.0825	20.839	384.985	5.5829	4.7493	6.5627	0			Female sex	1.7664	0.0822	21.4989	378.939	5.8498	4.9793	6.8724	0			Female sex	1.7722	0.0827	21.4187	359.66	5.8838	5.0034	6.9191	0
		Ethnicity	0.1373	0.2058	0.6672	294.459	1.1472	0.7664	1.7172	0.5052			Ethnicity	0.1514	0.205	0.7384	302.524	1.1635	0.7785	1.7388	0.4608			Ethnicity	0.1451	0.2057	0.7053	292.357	1.1562	0.7725	1.7303	0.4812
		Maternal BMI	0.1495	0.01	15.0157	289.723	1.1613	1.1387	1.1842	0			Maternal BMI	0.1492	0.0099	15.1305	307.22	1.1609	1.1386	1.1837	0			Maternal BMI	0.1489	0.0099	15.1001	307.945	1.1606	1.1383	1.1833	0
		Maternal smoking	0.1549	0.0556	2.7843	146.213	1.1675	1.047	1.302	0.0061			Maternal smoking	0.1616	0.0551	2.9334	152.527	1.1754	1.0551	1.3094	0.0039			Maternal smoking	0.1586	0.055	2.8844	153.699	1.1719	1.0521	1.3053	0.0045
		Maternal alcohol cons.	-0.1648	0.0597	-2.76	208.663	0.8481	0.7544	0.9533	0.0063			Maternal alcohol cons.	-0.1741	0.059	-2.9497	222.734	0.8402	0.7485	0.9432	0.0035			Maternal alcohol cons.	-0.1692	0.0592	-2.8608	219.33	0.8443	0.7518	0.9482	0.0046
		ELS * Physical activity	-0.0253	0.08	-0.3164	304.244	0.975	0.8335	1.1405	0.752			ELS * sleep	-0.0439	0.1362	-0.3224	308.635	0.957	0.7328	1.2499	0.7474			ELS * diet	0.0002	0.0919	0.0023	175.688	1.0002	0.8353	1.1976	0.9982
	Comorbidity	(Intercept)	-17.49	7.2612	-2.4087	184.903	0	0	0.0385	0.017		Comorbidity	(Intercept)	-17.5082	7.2805	-2.4048	182.182	0	0	0.0392	0.0172		Comorbidity	(Intercept)	-17.4749	7.2532	-2.4093	184.09	0	0	0.0384	0.017
		ELS (z-score)	0.4501	0.0853	5.2753	347.93	1.5685	1.327	1.8539	0			ELS (z-score)	0.3596	0.2758	1.3039	161.64	1.4328	0.8345	2.46	0.1941			ELS (z-score)	0.506	0.1201	4.213	356.937	1.6586	1.3108	2.0989	0
		Physical activity > 3 times p.w.	-0.5631	0.1967	-2.8622	192.189	0.5694	0.3873	0.8373	0.0047			Sleep > 9 and < 12 hours	-0.1425	0.3178	-0.4484	747.437	0.8672	0.4652	1.6167	0.654			Diet > median (3)	-0.1624	0.181	-0.8973	391.003	0.8501	0.5962	1.2121	0.3701
		Age	0.6725	0.5341	1.259	186.302	1.9591	0.6877	5.5808	0.2096			Age	0.664	0.5341	1.2433	184.888	1.9425	0.6819	5.5336	0.2153			Age	0.6611	0.5339	1.2382	184.163	1.9369	0.6802	5.5154	0.2172
		Female sex	1.8398	0.185	9.9465	616.582	6.2953	4.3807	9.0467	0			Female sex	1.9007	0.1838	10.3388	615.211	6.6906	4.6667	9.5922	0			Female sex	1.9091	0.1847	10.3375	590.894	6.747	4.6978	9.6902	0
		Ethnicity	0.318	0.485	0.6557	177.311	1.3744	0.5312	3.5559	0.5129			Ethnicity	0.3293	0.484	0.6804	178.749	1.39	0.5383	3.5892	0.4972			Ethnicity	0.3161	0.4841	0.6529	178.429	1.3718	0.5311	3.5429	0.5146
		Maternal BMI	0.1741	0.0171	10.1894	377.469	1.1902	1.1509	1.2307	0			Maternal BMI	0.1738	0.0171	10.1593	361.679	1.1898	1.1506	1.2304	0			Maternal BMI	0.1735	0.0171	10.1614	372.37	1.1895	1.1503	1.23	0
		Maternal smoking	0.1013	0.1142	0.8875	176.447	1.1066	0.8847	1.3842	0.376			Maternal smoking	0.1074	0.1136	0.9451	180.189	1.1134	0.8911	1.391	0.3459			Maternal smoking	0.1056	0.1132	0.9325	183.052	1.1114	0.8902	1.3875	0.3523
		Maternal alcohol cons.	-0.3248	0.1333	-2.4365	207.494	0.7227	0.5565	0.9384	0.0157			Maternal alcohol cons.	-0.335	0.1326	-2.5264	213.703	0.7153	0.5516	0.9276	0.0122			Maternal alcohol cons.	-0.3315	0.1323	-2.506	216.756	0.7178	0.5539	0.9304	0.0129
		ELS * Physical activity	0.1324	0.1491	0.8883	165.016	1.1416	0.8523	1.529	0.3757			ELS * sleep	0.1493	0.2906	0.5137	146.119	1.161	0.6569	2.0521	0.6083			ELS * diet	-0.0098	0.1384	-0.0706	466.289	0.9902	0.755	1.2988	0.9437
		GenR
		Physical activity											Sleep											Diet
		Predictor	Beta	SE	Statistic	Df	OR	LCIOR	UCIOR	P			Predictor	Beta	SE	Statistic	Df	OR	LCIOR	UCIOR	P			Predictor	Beta	SE	Statistic	Df	OR	LCIOR	UCIOR	P
	High internalizing	(Intercept)	-2.6526	2.2076	-1.2016	319.689	0.0705	0.0009	5.335	0.2304		High internalizing	(Intercept)	-2.4457	2.187	-1.1183	371.224	0.0867	0.0012	6.3017	0.2642		High internalizing	(Intercept)	-2.7265	2.2277	-1.2239	300.072	0.0654	0.0008	5.1541	0.2219
		ELS (z-score)	0.6389	0.0649	9.8391	360.561	1.8944	1.6681	2.1514	0			ELS (z-score)	0.7286	0.1706	4.2701	89.5504	2.0722	1.4832	2.895	0			ELS (z-score)	0.708	0.0915	7.7357	231.35	2.0299	1.6967	2.4287	0
		Physical activity > 3 times p.w.	-0.1433	0.1275	-1.1244	281.843	0.8665	0.6749	1.1125	0.2618			Sleep > 9 and < 12 hours	-0.1215	0.3618	-0.3359	36.5521	0.8856	0.4358	1.7997	0.7389			Diet > median (4)	0.1152	0.117	0.9848	259.608	1.1221	0.8922	1.4113	0.3256
		Age	0.0701	0.1594	0.44	335.087	1.0726	0.7848	1.466	0.6602			Age	0.0575	0.1594	0.3608	344.648	1.0592	0.775	1.4476	0.7184			Age	0.0656	0.1597	0.4105	328.896	1.0678	0.7808	1.4603	0.6817
		Female sex	0.2438	0.1022	2.3853	622.223	1.2761	1.0444	1.5591	0.0174			Female sex	0.2496	0.1023	2.4398	616.011	1.2835	1.0503	1.5685	0.015			Female sex	0.2463	0.1022	2.4101	613.915	1.2793	1.0471	1.563	0.0162
		Ethnicity	0.34	0.1246	2.7285	898.999	1.4049	1.1005	1.7936	0.0065			Ethnicity	0.3417	0.1285	2.6597	618.399	1.4073	1.094	1.8104	0.008			Ethnicity	0.346	0.1249	2.7703	892.978	1.4134	1.1065	1.8054	0.0057
		Maternal BMI	0.003	0.0143	0.2103	355.494	1.003	0.9753	1.0315	0.8335			Maternal BMI	0.003	0.0144	0.2064	336.002	1.003	0.9751	1.0317	0.8366			Maternal BMI	0.0041	0.0144	0.2842	344.282	1.0041	0.9762	1.0329	0.7764
		Maternal smoking	-0.1458	0.0797	-1.8303	244.916	0.8643	0.7393	1.0105	0.0684			Maternal smoking	-0.1494	0.08	-1.8677	240.83	0.8612	0.7362	1.0074	0.063			Maternal smoking	-0.1456	0.0797	-1.8259	245.56	0.8645	0.7395	1.0107	0.0691
		Maternal alcohol cons.	-0.0286	0.0511	-0.5595	589.592	0.9718	0.8792	1.0742	0.576			Maternal alcohol cons.	-0.0291	0.0519	-0.5606	503.301	0.9713	0.8774	1.0753	0.5753			Maternal alcohol cons.	-0.0345	0.0514	-0.6709	563.154	0.9661	0.8735	1.0685	0.5025
		ELS * Physical activity	0.0601	0.1187	0.506	298.152	1.0619	0.8415	1.3401	0.6132			ELS * sleep	-0.0591	0.2204	-0.2681	75.4071	0.9426	0.612	1.4519	0.7894			ELS * diet	-0.0784	0.1163	-0.6741	171.767	0.9246	0.7361	1.1613	0.5012
	High adiposity	(Intercept)	-7.1319	2.477	-2.8792	114.068	0.0008	0	0.1026	0.0048		High adiposity	(Intercept)	-6.968	2.5265	-2.758	107.655	0.0009	0	0.1332	0.0068		High adiposity	(Intercept)	-7.129	2.4812	-2.8733	113.357	0.0008	0	0.1037	0.0049
		ELS (z-score)	0.2391	0.0722	3.314	365.172	1.2701	1.1025	1.4632	0.001			ELS (z-score)	0.23	0.1498	1.5357	418.058	1.2586	0.9384	1.6881	0.1254			ELS (z-score)	0.3166	0.0916	3.4553	441.291	1.3725	1.1469	1.6424	0.0006
		Physical activity > 3 times p.w.	0.0069	0.1216	0.0566	368.513	1.0069	0.7934	1.2779	0.9549			Sleep > 9 and < 12 hours	-0.1193	0.3575	-0.3338	37.1705	0.8875	0.4404	1.7885	0.7404			Diet > median (4)	-0.0358	0.1127	-0.3176	303.267	0.9648	0.7736	1.2033	0.751
		Age	0.218	0.1786	1.2209	116.134	1.2436	0.8763	1.7648	0.2246			Age	0.2128	0.1801	1.1818	113.025	1.2371	0.8692	1.7608	0.2398			Age	0.2195	0.1786	1.2289	115.304	1.2455	0.8776	1.7675	0.2216
		Female sex	1.0143	0.1175	8.6302	266.202	2.7574	2.1902	3.4715	0			Female sex	1.0119	0.1172	8.6337	271.013	2.7508	2.1863	3.4612	0			Female sex	1.0136	0.1173	8.6402	267.369	2.7555	2.1895	3.4678	0
		Ethnicity	-0.4177	0.1185	-3.5252	681.338	0.6586	0.5221	0.8307	0.0005			Ethnicity	-0.4127	0.1313	-3.1444	250.99	0.6619	0.5117	0.8561	0.0019			Ethnicity	-0.4208	0.118	-3.5659	733.851	0.6565	0.521	0.8274	0.0004
		Maternal BMI	0.1021	0.0129	7.9458	227.326	1.1075	1.0798	1.1359	0			Maternal BMI	0.1016	0.0132	7.7199	196.152	1.1069	1.0787	1.136	0			Maternal BMI	0.102	0.0129	7.9297	227.823	1.1074	1.0797	1.1357	0
		Maternal smoking	0.1454	0.0713	2.0397	461.683	1.1565	1.0057	1.33	0.0419			Maternal smoking	0.1449	0.0719	2.0142	420.201	1.1559	1.004	1.3309	0.0446			Maternal smoking	0.1459	0.0714	2.0429	451.532	1.1571	1.006	1.3309	0.0416
		Maternal alcohol cons.	-0.2312	0.054	-4.2843	514.429	0.7936	0.7139	0.8822	0			Maternal alcohol cons.	-0.2297	0.0541	-4.2478	508.338	0.7948	0.7148	0.8837	0			Maternal alcohol cons.	-0.2311	0.0543	-4.2528	483.526	0.7937	0.7135	0.8828	0
		ELS * Physical activity	0.0746	0.1393	0.5356	180.99	1.0775	0.82	1.4157	0.5929			ELS * sleep	0.0653	0.1877	0.3479	276.576	1.0675	0.7389	1.5422	0.7282			ELS * diet	-0.0963	0.1162	-0.8287	349.001	0.9082	0.7232	1.1405	0.4078
	Comorbidity	(Intercept)	-10.8817	3.0344	-3.5861	383.903	0	0	0.0072	0.0004		Comorbidity	(Intercept)	-10.7107	3.0427	-3.5201	387.125	0	0	0.0087	0.0005		Comorbidity	(Intercept)	-10.7555	3.0158	-3.5664	415.916	0	0	0.0079	0.0004
		ELS (z-score)	0.9463	0.0955	9.9137	275.659	2.5762	2.1364	3.1064	0			ELS (z-score)	0.95	0.1805	5.2618	471.725	2.5857	1.8152	3.6832	0			ELS (z-score)	0.9769	0.1259	7.7609	278.704	2.6562	2.0754	3.3996	0
		Physical activity > 3 times p.w.	-0.2779	0.2616	-1.0621	247.743	0.7574	0.4536	1.2647	0.2892			Sleep > 9 and < 12 hours	-0.1475	0.3823	-0.3857	85.1823	0.8629	0.4079	1.8254	0.7007			Diet > median (4)	-0.1461	0.2493	-0.5862	120.942	0.8641	0.5301	1.4085	0.5588
		Age	0.3302	0.2189	1.5082	387.63	1.3912	0.9059	2.1367	0.1323			Age	0.3181	0.218	1.4589	403.565	1.3745	0.8966	2.1072	0.1454			Age	0.3224	0.2183	1.4766	396.649	1.3804	0.8999	2.1176	0.1406
		Female sex	1.2523	0.1857	6.742	502.804	3.4984	2.4311	5.0343	0			Female sex	1.253	0.1862	6.7302	473.33	3.5008	2.4304	5.0428	0			Female sex	1.2588	0.1851	6.802	515.328	3.5212	2.4498	5.0612	0
		Ethnicity	-0.0928	0.1936	-0.4792	439.78	0.9114	0.6236	1.332	0.632			Ethnicity	-0.0851	0.1947	-0.4373	457.337	0.9184	0.6271	1.3452	0.6621			Ethnicity	-0.1007	0.1932	-0.521	462.815	0.9042	0.6192	1.3204	0.6026
		Maternal BMI	0.1281	0.017	7.5395	452.386	1.1367	1.0994	1.1752	0			Maternal BMI	0.128	0.0171	7.4924	431.417	1.1366	1.0991	1.1753	0			Maternal BMI	0.1278	0.017	7.5109	450.846	1.1363	1.0991	1.1748	0
		Maternal smoking	-0.0729	0.1141	-0.6391	376.533	0.9297	0.7434	1.1627	0.5232			Maternal smoking	-0.0767	0.1133	-0.6768	404.464	0.9262	0.7417	1.1565	0.4989			Maternal smoking	-0.0772	0.1141	-0.6772	381.188	0.9257	0.7402	1.1577	0.4987
		Maternal alcohol cons.	-0.0635	0.0922	-0.6888	306.863	0.9385	0.7833	1.1244	0.4915			Maternal alcohol cons.	-0.0654	0.0927	-0.7058	291.531	0.9367	0.7811	1.1233	0.4809			Maternal alcohol cons.	-0.0618	0.0924	-0.6694	302.498	0.9401	0.7843	1.1267	0.5038
		ELS * Physical activity	0.1623	0.1758	0.9231	260.654	1.1762	0.8334	1.6601	0.3568			ELS * sleep	0.1278	0.2465	0.5184	210.071	1.1363	0.7009	1.8422	0.6047			ELS * diet	0.0249	0.1603	0.1556	221.436	1.0252	0.7488	1.4037	0.8765
* SE= standard error; Df = degrees of freedom; OR = odds ratio; LCI = lower limit of the 95% confidence interval; UCI = upper limit of the 95% confidence interval; ELS = early-life stress

## Sheet: TableS7
		ALSPAC												GenR
		Predictor	Beta	SE	Statistic	Df	OR	LCIOR	UCIOR	P				Predictor	Beta	SE	Statistic	Df	OR	LCIOR	UCIOR	P
	High internalizing	(Intercept)	-4.828	4.7897	-1.008	133.54	0.008	0	95.5655	0.3153			High internalizing	(Intercept)	-2.5343	2.1696	-1.1681	337.144	0.0793	0.0011	5.574	0.2436
		ELS (z-score)	0.4513	0.0376	11.9911	1094.13	1.5704	1.4588	1.6905	0				ELS (z-score)	0.6581	0.058	11.3508	349.721	1.9311	1.7236	2.1636	0
		Maternal BMI (z-score)	0.0718	0.0525	1.3686	349.432	1.0744	0.9694	1.1909	0.172				Maternal BMI (z-score)	0.0174	0.0622	0.28	385.481	1.0176	0.9008	1.1495	0.7796
		Age	0.1946	0.3551	0.5481	132.366	1.2148	0.6057	2.4366	0.5845				Age	0.0639	0.1594	0.401	334.545	1.066	0.78	1.4569	0.6887
		Female sex	0.5207	0.0847	6.1498	873.719	1.6832	1.4257	1.9872	0				Female sex	0.2488	0.1021	2.4368	617.586	1.2825	1.0499	1.5666	0.0151
		Ethnicity	0.0376	0.2226	0.1687	330.443	1.0383	0.6712	1.6062	0.8661				Ethnicity	0.3405	0.1245	2.7343	919.021	1.4057	1.1013	1.7941	0.0064
		Maternal smoking	-0.0103	0.0688	-0.1502	142.976	0.9898	0.8649	1.1326	0.8808				Maternal smoking	-0.1483	0.0797	-1.8593	243.875	0.8622	0.7375	1.0079	0.0642
		Maternal alcohol cons.	-0.1834	0.0667	-2.748	460.156	0.8324	0.7304	0.9487	0.0062				Maternal alcohol cons.	-0.0304	0.0513	-0.5935	567.656	0.9701	0.8773	1.0727	0.5531
		ELS * maternal BMI	-0.0412	0.0484	-0.8503	150.731	0.9596	0.8728	1.0551	0.3965				ELS * maternal BMI	-0.0104	0.0557	-0.186	358.027	0.9897	0.8873	1.1038	0.8526
	High adiposity	(Intercept)	-4.216	4.2806	-0.9849	106.379	0.0148	0	64.9733	0.3269			High adiposity	(Intercept)	-4.7641	2.4261	-1.9637	117.798	0.0085	0.0001	0.9911	0.0519
		ELS (z-score)	0.0882	0.039	2.2605	476.188	1.0922	1.0118	1.179	0.0242				ELS (z-score)	0.2572	0.0638	4.0328	427.143	1.2933	1.1413	1.4656	0.0001
		Maternal BMI (z-score)	0.5365	0.035	15.3245	341.019	1.71	1.5966	1.8314	0				Maternal BMI (z-score)	0.4185	0.0554	7.5602	200.505	1.5197	1.3633	1.694	0
		Age	0.118	0.3165	0.3728	106.619	1.1252	0.6051	2.0925	0.71				Age	0.2201	0.1786	1.2322	115.427	1.2462	0.8781	1.7685	0.2204
		Female sex	1.766	0.0821	21.4993	379.083	5.8474	4.9783	6.8683	0				Female sex	1.013	0.117	8.6587	272.47	2.7539	2.1895	3.4636	0
		Ethnicity	0.1461	0.2051	0.7125	298.835	1.1573	0.7742	1.73	0.4767				Ethnicity	-0.4186	0.1181	-3.5446	714.056	0.658	0.522	0.8293	0.0004
		Maternal smoking	0.1593	0.055	2.8957	153.172	1.1727	1.0528	1.3062	0.0043				Maternal smoking	0.146	0.0713	2.049	459.845	1.1572	1.0063	1.3308	0.041
		Maternal alcohol cons.	-0.1714	0.0591	-2.8991	219.662	0.8425	0.7503	0.946	0.0041				Maternal alcohol cons.	-0.2316	0.0542	-4.2717	483.682	0.7933	0.7133	0.8822	0
		ELS * maternal BMI	-0.0364	0.0407	-0.8949	127.853	0.9643	0.8903	1.0443	0.3725				ELS * maternal BMI	0.0039	0.0604	0.0651	138.734	1.0039	0.8918	1.1301	0.9482
	Comorbidity	(Intercept)	-13.7614	7.2427	-1.9	183.714	0	0	1.5439	0.059			Comorbidity	(Intercept)	-7.8736	2.9974	-2.6268	382.355	0.0004	0	0.1355	0.009
		ELS (z-score)	0.4919	0.0844	5.8259	124.75	1.6354	1.3861	1.9296	0				ELS (z-score)	0.9941	0.087	11.4286	281.986	2.7023	2.2786	3.2047	0
		Maternal BMI (z-score)	0.616	0.0704	8.7489	228.244	1.8515	1.6129	2.1255	0				Maternal BMI (z-score)	0.536	0.0849	6.3102	405.013	1.7092	1.4471	2.0186	0
		Age	0.6708	0.5346	1.2548	184.329	1.9558	0.6859	5.5768	0.2111				Age	0.3247	0.2189	1.4835	382.308	1.3836	0.9009	2.1249	0.1388
		Female sex	1.8977	0.1836	10.336	626.998	6.6705	4.6545	9.5597	0				Female sex	1.2552	0.1853	6.7739	502.284	3.5085	2.44	5.045	0
		Ethnicity	0.3237	0.4831	0.6701	181.546	1.3822	0.5362	3.5629	0.5037				Ethnicity	-0.0943	0.1937	-0.4867	438.129	0.91	0.6225	1.3302	0.6267
		Maternal smoking	0.1077	0.1136	0.9481	180.261	1.1137	0.8914	1.3915	0.3443				Maternal smoking	-0.0744	0.1136	-0.6552	391.103	0.9283	0.743	1.1598	0.5127
		Maternal alcohol cons.	-0.3343	0.1326	-2.5221	213.549	0.7158	0.552	0.9283	0.0124				Maternal alcohol cons.	-0.0654	0.0921	-0.7101	305.485	0.9367	0.782	1.122	0.4782
		ELS * maternal BMI	-0.0083	0.0602	-0.1377	147.772	0.9917	0.8814	1.1159	0.8906				ELS * maternal BMI	-0.0089	0.0694	-0.1281	171.746	0.9911	0.8651	1.1356	0.8982
* SE= standard error; Df = degrees of freedom; OR = odds ratio; LCI = lower limit of the 95% confidence interval; UCI = upper limit of the 95% confidence interval; ELS = early-life stress; BMI = body mass index.

## Sheet: TableS8
		ALSPAC
		Physical activity (n = 3680)											Sleep (n = 4237)											Diet (n = 4227)
		Predictor	Beta	SE	Statistic	Df	OR	LCIOR	UCIOR	P			Predictor	Beta	SE	Statistic	Df	OR	LCIOR	UCIOR	P			Predictor	Beta	SE	Statistic	Df	OR	LCIOR	UCIOR	P
	High internalizing	(Intercept)	6.7885	6.6511	1.0207	1635.11	887.581	0.0019	>1000	0.3076		High internalizing	(Intercept)	5.1749	6.1707	0.8386	2285.62	176.779	0.001	>1000	0.4018		High internalizing	(Intercept)	1.099	5.8457	0.188	2609.3	3.0012	0	>1000	0.8509
		ELS (z-score)	0.5561	0.0596	9.3341	3491.31	1.7439	1.5516	1.9599	0			ELS (z-score)	0.5685	0.0544	10.4474	4074.09	1.7656	1.587	1.9643	0			ELS (z-score)	0.5745	0.0538	10.6708	4080.26	1.7762	1.5985	1.9738	0
		Physical activity (z-score)	-0.1737	0.0651	-2.6655	3643.35	0.8405	0.7399	0.9549	0.0077			Sleep (z-score)	-0.0687	0.0596	-1.1541	4195.16	0.9336	0.8307	1.0493	0.2485			Diet (z-score)	-0.0181	0.0565	-0.3202	4184.72	0.9821	0.8791	1.0971	0.7488
		Age	-0.6809	0.4903	-1.3886	1657.62	0.5062	0.1936	1.3232	0.1651			Age	-0.5692	0.455	-1.2511	2250.77	0.566	0.232	1.3807	0.211			Age	-0.2625	0.431	-0.609	2610.13	0.7691	0.3305	1.7901	0.5426
		Female sex	0.4526	0.1205	3.7549	3645.2	1.5724	1.2416	1.9913	0.0002			Female sex	0.5529	0.1127	4.9054	4201.51	1.7383	1.3938	2.168	0			Female sex	0.5514	0.1122	4.9163	4191.64	1.7357	1.393	2.1626	0
		Ethnicity	0.0048	0.3225	0.0149	3599.65	1.0048	0.534	1.8906	0.9881			Ethnicity	0.0107	0.304	0.0352	4176.36	1.0108	0.557	1.8341	0.9719			Ethnicity	0.0942	0.3109	0.303	4130.82	1.0988	0.5974	2.0209	0.7619
		Maternal BMI	0.0086	0.0203	0.4229	1792.7	1.0086	0.9693	1.0496	0.6724			Maternal BMI	0.0091	0.0193	0.4679	1409.7	1.0091	0.9717	1.048	0.6399			Maternal BMI	0.006	0.0193	0.3108	1275.52	1.006	0.9687	1.0448	0.756
		Maternal smoking	-0.1333	0.094	-1.4187	1761.64	0.8752	0.7279	1.0523	0.1562			Maternal smoking	-0.0569	0.0853	-0.6672	2109.25	0.9447	0.7992	1.1166	0.5047			Maternal smoking	-0.0723	0.0836	-0.8649	2378.02	0.9303	0.7897	1.0959	0.3872
		Maternal alcohol cons.	-0.0979	0.0929	-1.0549	2397.3	0.9067	0.7558	1.0878	0.2916			Maternal alcohol cons.	-0.1531	0.0878	-1.7448	3361.26	0.858	0.7224	1.0192	0.0811			Maternal alcohol cons.	-0.1824	0.0874	-2.0876	3097.44	0.8333	0.7021	0.989	0.0369
		ELS * Physical activity	0.0228	0.0613	0.3712	3595.87	1.0231	0.9072	1.1537	0.7105			ELS * sleep	-0.0047	0.0513	-0.0908	4081	0.9953	0.9001	1.1006	0.9277			ELS * diet	-0.0185	0.0523	-0.353	4104.34	0.9817	0.886	1.0876	0.7241
	High adiposity	(Intercept)	-13.6563	4.8436	-2.8195	2972.38	0	0	0.0156	0.0048		High adiposity	(Intercept)	-13.1056	4.5286	-2.894	3495.96	0	0	0.0146	0.0038		High adiposity	(Intercept)	-14.0484	4.46	-3.1499	3409.47	0	0	0.005	0.0016
		ELS (z-score)	0.1299	0.0584	2.2229	3387.89	1.1387	1.0156	1.2768	0.0263			ELS (z-score)	0.1208	0.0538	2.2462	3811.82	1.1284	1.0155	1.2539	0.0247			ELS (z-score)	0.1544	0.0525	2.9407	3845.91	1.167	1.0528	1.2934	0.0033
		Physical activity (z-score)	-0.3653	0.0544	-6.7169	3573.38	0.694	0.6238	0.7721	0			Sleep (z-score)	-0.0907	0.0468	-1.9383	4061.4	0.9133	0.8332	1.001	0.0527			Diet (z-score)	-0.1202	0.0451	-2.6631	4112.81	0.8867	0.8117	0.9687	0.0078
		Age	0.5413	0.3557	1.5219	3017.79	1.7182	0.8557	3.4503	0.1281			Age	0.504	0.3329	1.5137	3503.9	1.6553	0.862	3.1787	0.1302			Age	0.5847	0.3278	1.7839	3492.5	1.7945	0.9439	3.4116	0.0745
		Female sex	1.6486	0.1113	14.8076	3579.28	5.1997	4.1806	6.4672	0			Female sex	1.7391	0.1036	16.7825	4116.95	5.6922	4.6462	6.9738	0			Female sex	1.7176	0.1029	16.6915	4055.49	5.5711	4.5536	6.8161	0
		Ethnicity	0.1884	0.2865	0.6577	3363.34	1.2073	0.6886	2.1169	0.5108			Ethnicity	0.0619	0.2697	0.2294	3944.83	1.0639	0.6271	1.8049	0.8186			Ethnicity	0.0925	0.2715	0.3406	3660.53	1.0969	0.6443	1.8676	0.7335
		Maternal BMI	0.1635	0.0143	11.4641	1109.95	1.1776	1.1451	1.2111	0			Maternal BMI	0.1628	0.0131	12.4654	1582.42	1.1768	1.147	1.2074	0			Maternal BMI	0.1585	0.0132	11.9786	995.224	1.1718	1.1418	1.2025	0
		Maternal smoking	0.1218	0.0749	1.6267	1550.53	1.1295	0.9753	1.3081	0.104			Maternal smoking	0.1313	0.07	1.8762	1557.1	1.1403	0.9941	1.308	0.0608			Maternal smoking	0.0815	0.069	1.1799	1618.88	1.0849	0.9477	1.242	0.2382
		Maternal alcohol cons.	-0.2135	0.0763	-2.7963	3013.97	0.8078	0.6956	0.9381	0.0052			Maternal alcohol cons.	-0.184	0.0723	-2.5457	3511.48	0.8319	0.722	0.9586	0.0109			Maternal alcohol cons.	-0.1791	0.0711	-2.5175	3349.09	0.836	0.7273	0.961	0.0119
		ELS * Physical activity	-0.0549	0.0613	-0.8962	3415.66	0.9466	0.8394	1.0674	0.3702			ELS * sleep	-0.0772	0.0506	-1.5273	3988.59	0.9257	0.8383	1.0222	0.1268			ELS * diet	0.0101	0.0501	0.2021	4060.25	1.0102	0.9157	1.1144	0.8398
	Comorbidity	(Intercept)	-25.8598	9.9427	-2.6009	3037.04	0	0	0.0017	0.0093		Comorbidity	(Intercept)	-25.3427	9.7178	-2.6079	3690.68	0	0	0.0018	0.0091		Comorbidity	(Intercept)	-24.0846	9.1715	-2.626	3612.35	0	0	0.0022	0.0087
		ELS (z-score)	0.588	0.1127	5.2165	3381.93	1.8004	1.4436	2.2454	0			ELS (z-score)	0.7252	0.1048	6.9199	3628.14	2.0651	1.6817	2.5361	0			ELS (z-score)	0.6599	0.0985	6.7028	3688.53	1.9346	1.5949	2.3466	0
		Physical activity (z-score)	-0.4805	0.1304	-3.6862	3626.81	0.6185	0.479	0.7986	0.0002			Sleep (z-score)	-0.4051	0.1191	-3.4016	4162.13	0.6669	0.5281	0.8423	0.0007			Diet (z-score)	-0.1113	0.1144	-0.973	4150.65	0.8947	0.715	1.1195	0.3306
		Age	1.1565	0.7247	1.5958	3023.44	3.1788	0.768	13.1564	0.1106			Age	1.1612	0.7119	1.6311	3656.52	3.1938	0.7913	12.8909	0.103			Age	1.0808	0.6726	1.6068	3597.89	2.947	0.7886	11.0132	0.1082
		Female sex	1.4733	0.2588	5.6936	3610.95	4.3636	2.6276	7.2467	0			Female sex	1.6178	0.2507	6.4531	4163.07	5.042	3.0846	8.2414	0			Female sex	1.5536	0.2422	6.4151	4152.89	4.7285	2.9414	7.6012	0
		Ethnicity	1.1849	1.0256	1.1554	3635.45	3.2704	0.4381	24.412	0.248			Ethnicity	0.6073	0.7455	0.8146	4161.44	1.8355	0.4258	7.9128	0.4153			Ethnicity	0.588	0.7456	0.7887	4124.74	1.8004	0.4175	7.7631	0.4303
		Maternal BMI	0.2092	0.0246	8.5104	1925.9	1.2327	1.1747	1.2936	0			Maternal BMI	0.2019	0.0242	8.3329	1612.19	1.2237	1.167	1.2832	0			Maternal BMI	0.2032	0.0229	8.8539	1805.08	1.2253	1.1715	1.2816	0
		Maternal smoking	-0.0054	0.1732	-0.031	1947.79	0.9946	0.7083	1.3966	0.9753			Maternal smoking	-0.159	0.1748	-0.9094	1798.46	0.853	0.6056	1.2015	0.3633			Maternal smoking	-0.0501	0.1627	-0.308	1727.55	0.9511	0.6914	1.3084	0.7581
		Maternal alcohol cons.	-0.3196	0.186	-1.7181	2382.15	0.7264	0.5045	1.046	0.0859			Maternal alcohol cons.	-0.2902	0.1793	-1.6183	2829.75	0.7481	0.5264	1.0631	0.1057			Maternal alcohol cons.	-0.3849	0.1775	-2.1686	2927.72	0.6805	0.4806	0.9637	0.0302
		ELS * Physical activity	0.1542	0.1158	1.3309	3237.79	1.1667	0.9298	1.464	0.1833			ELS * sleep	0.1533	0.0974	1.5728	4099.44	1.1657	0.9631	1.4109	0.1158			ELS * diet	0.0482	0.0977	0.4936	3856.21	1.0494	0.8665	1.2709	0.6216
		GenR
		Physical activity (n = 2369)											Sleep (n = 961)											Diet (n = 2320)
		Predictor	Beta	SE	Statistic	Df	OR	LCIOR	UCIOR	P			Predictor	Beta	SE	Statistic	Df	OR	LCIOR	UCIOR	P			Predictor	Beta	SE	Statistic	Df	OR	LCIOR	UCIOR	P
	High internalizing	(Intercept)	-1.6819	3.1011	-0.5423	2237.14	0.186	0.0004	81.1465	0.5876		High internalizing	(Intercept)	-2.6348	6.2152	-0.4239	911.159	0.0717	0	14002.5	0.6717		High internalizing	(Intercept)	1.0018	3.2288	0.3103	2022.59	2.7232	0.0049	1525.76	0.7564
		ELS (z-score)	0.6309	0.0774	8.1492	2254.81	1.8793	1.6148	2.1872	0			ELS (z-score)	0.8716	0.1405	6.2015	914.702	2.3907	1.8152	3.1487	0			ELS (z-score)	0.6216	0.0776	8.0118	2165.12	1.8619	1.5992	2.1678	0
		Physical activity (z-score)	-0.1293	0.0709	-1.823	2331.94	0.8787	0.7647	1.0097	0.0684			Sleep (z-score)	-0.1181	0.1329	-0.889	926.118	0.8886	0.6848	1.153	0.3742			Diet (z-score)	0.0201	0.064	0.3136	2280.05	1.0203	0.9	1.1567	0.7539
		Age	0.0051	0.2261	0.0227	2243.1	1.0051	0.6453	1.5656	0.9819			Age	-0.0009	0.4568	-0.0021	911.925	0.9991	0.4081	2.4459	0.9983			Age	-0.176	0.2354	-0.7477	2017.8	0.8386	0.5287	1.3303	0.4547
		Female sex	0.2508	0.1269	1.9763	2335.8	1.2851	1.0021	1.6479	0.0482			Female sex	0.2676	0.2064	1.2964	927.988	1.3068	0.872	1.9584	0.1952			Female sex	0.2589	0.1267	2.043	2287.1	1.2955	1.0106	1.6607	0.0412
		Ethnicity	0.2278	0.1663	1.3699	2325.44	1.2558	0.9065	1.7398	0.1709			Ethnicity	1.6334	0.5255	3.1085	924.515	5.1213	1.8284	14.3447	0.0019			Ethnicity	0.2506	0.1722	1.4549	2275.55	1.2848	0.9168	1.8006	0.1458
		Maternal BMI	-0.0019	0.0189	-0.0994	906.071	0.9981	0.9618	1.0358	0.9208			Maternal BMI	-0.0054	0.0286	-0.1895	705.974	0.9946	0.9404	1.052	0.8497			Maternal BMI	-0.009	0.0192	-0.467	1073.75	0.991	0.9544	1.029	0.6406
		Maternal smoking	-0.1086	0.0983	-1.1049	1748.99	0.8971	0.7399	1.0877	0.2694			Maternal smoking	-0.2512	0.1716	-1.4638	729.054	0.7779	0.5557	1.0889	0.1437			Maternal smoking	-0.1658	0.1039	-1.5959	1533.33	0.8472	0.6911	1.0386	0.1107
		Maternal alcohol cons.	-0.0502	0.0639	-0.7861	2114.19	0.951	0.8391	1.0779	0.4319			Maternal alcohol cons.	-0.0775	0.1042	-0.7438	893.946	0.9254	0.7545	1.1351	0.4572			Maternal alcohol cons.	-0.0709	0.0649	-1.092	2039.41	0.9316	0.8203	1.0579	0.275
		ELS * Physical activity	0.1528	0.0686	2.2284	2283.39	1.1651	1.0185	1.3328	0.0259			ELS * sleep	-0.0428	0.1351	-0.3166	890.522	0.9581	0.7352	1.2486	0.7516			ELS * diet	0.0106	0.0692	0.1528	2251.89	1.0107	0.8825	1.1575	0.8786
	High adiposity	(Intercept)	-9.4193	2.9092	-3.2378	2264.34	0.0001	0	0.0243	0.0012		High adiposity	(Intercept)	-1.2284	6.5551	-0.1874	902.287	0.2928	0	111257	0.8514		High adiposity	(Intercept)	-9.8602	2.869	-3.4368	2236.96	0.0001	0	0.0145	0.0006
		ELS (z-score)	0.3264	0.0872	3.7429	2177.21	1.386	1.1682	1.6443	0.0002			ELS (z-score)	0.2724	0.1623	1.6783	846.664	1.3131	0.9553	1.8049	0.0937			ELS (z-score)	0.3065	0.0888	3.4523	2095.78	1.3587	1.1416	1.617	0.0006
		Physical activity (z-score)	-0.077	0.0738	-1.0428	2323.5	0.9259	0.8012	1.07	0.2971			Sleep (z-score)	-0.3541	0.1247	-2.8391	926.047	0.7018	0.5496	0.8961	0.0046			Diet (z-score)	-0.015	0.0676	-0.2224	2270.31	0.9851	0.8629	1.1247	0.824
		Age	0.3664	0.2108	1.7378	2285.42	1.4425	0.9543	2.1805	0.0824			Age	-0.2386	0.4815	-0.4956	904.847	0.7877	0.3066	2.0241	0.6203			Age	0.3992	0.2069	1.9288	2267	1.4906	0.9937	2.2361	0.0539
		Female sex	0.7831	0.1372	5.7077	2332.31	2.1882	1.6723	2.8634	0			Female sex	0.7821	0.2197	3.5597	924.531	2.1861	1.4212	3.3626	0.0004			Female sex	0.8312	0.1387	5.9915	2283.47	2.2961	1.7495	3.0133	0
		Ethnicity	-0.3257	0.158	-2.0623	2309.51	0.722	0.5297	0.9841	0.0393			Ethnicity	-0.4649	0.3215	-1.4458	918.65	0.6282	0.3345	1.1797	0.1486			Ethnicity	-0.2596	0.1633	-1.5902	2252.86	0.7714	0.5601	1.0623	0.1119
		Maternal BMI	0.1124	0.0156	7.2139	1204.87	1.119	1.0853	1.1537	0			Maternal BMI	0.1173	0.0241	4.8648	686.062	1.1245	1.0726	1.1788	0			Maternal BMI	0.1091	0.0163	6.6992	706.172	1.1153	1.0802	1.1515	0
		Maternal smoking	0.1865	0.0947	1.9703	1908.53	1.205	1.0009	1.4508	0.0489			Maternal smoking	0.0952	0.1619	0.5881	725.169	1.0999	0.8008	1.5106	0.5566			Maternal smoking	0.1646	0.0972	1.6936	1731.19	1.1789	0.9744	1.4263	0.0905
		Maternal alcohol cons.	-0.2546	0.0686	-3.7089	1867.12	0.7752	0.6777	0.8868	0.0002			Maternal alcohol cons.	-0.1476	0.1082	-1.365	840.983	0.8628	0.6979	1.0666	0.1726			Maternal alcohol cons.	-0.2619	0.0701	-3.737	1726.2	0.7696	0.6708	0.8829	0.0002
		ELS * Physical activity	0.1259	0.0782	1.6103	2176.21	1.1342	0.973	1.322	0.1075			ELS * sleep	0.254	0.1408	1.8044	909.869	1.2892	0.9783	1.6989	0.0715			ELS * diet	-0.0222	0.0793	-0.2805	2222.84	0.978	0.8373	1.1425	0.7791
	Comorbidity	(Intercept)	-13.8721	4.5298	-3.0624	2304.38	0	0	0.0068	0.0022		Comorbidity	(Intercept)	-15.6397	9.7908	-1.5974	918.991	0	0	34.8226	0.1105		Comorbidity	(Intercept)	-13.6578	4.4717	-3.0543	2219.22	0	0	0.0075	0.0023
		ELS (z-score)	1.1635	0.1207	9.6358	2134.05	3.2011	2.5267	4.0555	0			ELS (z-score)	1.1879	0.2068	5.7439	879.341	3.2802	2.1871	4.9196	0			ELS (z-score)	1.1376	0.1198	9.4968	2092.66	3.1193	2.4665	3.9448	0
		Physical activity (z-score)	-0.2013	0.1468	-1.3711	2324.1	0.8177	0.6132	1.0903	0.1705			Sleep (z-score)	-0.2445	0.2349	-1.0411	924.055	0.7831	0.4942	1.241	0.2981			Diet (z-score)	-0.2905	0.1292	-2.2491	2274.66	0.7479	0.5806	0.9634	0.0246
		Age	0.5264	0.327	1.6097	2320.52	1.6928	0.8918	3.2134	0.1076			Age	0.7935	0.7213	1.1002	919.926	2.2111	0.5378	9.0907	0.2715			Age	0.5238	0.3214	1.6298	2260.5	1.6884	0.8993	3.17	0.1033
		Female sex	1.1991	0.2535	4.7296	2318.25	3.3171	2.0183	5.4519	0			Female sex	0.7255	0.3916	1.8525	923.235	2.0658	0.9588	4.4506	0.0643			Female sex	1.2021	0.2538	4.7358	2265.56	3.3271	2.0231	5.4715	0
		Ethnicity	0.1916	0.2695	0.7108	2175.02	1.2112	0.7142	2.0541	0.4773			Ethnicity	-0.3917	0.4784	-0.8188	901.836	0.6759	0.2646	1.7263	0.4131			Ethnicity	-0.1236	0.2702	-0.4575	2199.8	0.8837	0.5204	1.5008	0.6474
		Maternal BMI	0.1235	0.0241	5.1263	1016.8	1.1315	1.0792	1.1862	0			Maternal BMI	0.1117	0.0405	2.7595	379.852	1.1182	1.0328	1.2106	0.0061			Maternal BMI	0.1323	0.0241	5.4912	804.961	1.1415	1.0888	1.1967	0
		Maternal smoking	-0.0205	0.1633	-0.1257	1638.45	0.9797	0.7114	1.3493	0.9			Maternal smoking	-0.4572	0.314	-1.4563	841.178	0.6331	0.3421	1.1714	0.1457			Maternal smoking	-0.1882	0.1698	-1.1083	2121.89	0.8284	0.5939	1.1556	0.2678
		Maternal alcohol cons.	-0.109	0.1254	-0.8689	996.915	0.8967	0.7013	1.1466	0.3851			Maternal alcohol cons.	-0.1962	0.2054	-0.955	557.231	0.8218	0.5495	1.2292	0.34			Maternal alcohol cons.	-0.0817	0.123	-0.6645	1552.78	0.9215	0.7241	1.1728	0.5065
		ELS * Physical activity	0.1457	0.1013	1.4388	2238.98	1.1568	0.9485	1.4109	0.1504			ELS * sleep	0.2446	0.1951	1.2542	888.947	1.2771	0.8713	1.872	0.2101			ELS * diet	0.1843	0.1084	1.7003	2173.73	1.2024	0.9722	1.487	0.0892
* SE= standard error; Df = degrees of freedom; OR = odds ratio; LCI = lower limit of the 95% confidence interval; UCI = upper limit of the 95% confidence interval; ELS = early-life stress
